# Supplementary material for: Proteomic profiling of senescent human diploid fibroblasts treated with gamma-tocotrienol
Source: BMC Complement Altern Med. 2018 Nov 29;18:314. doi: 10.1186/s12906-018-2383-6 (PMC6267793; doi:10.1186/s12906-018-2383-6)
Supplement: Supplementary file 1 — Table S1. Protein lists for the datasets. (XLSX 111 kb) [file 12906_2018_2383_MOESM1_ESM.xlsx]

## Sheet: young vs senescent 
Majority protein IDs	MW (kDa)	T-test statistic (O/Y)	T-test Significant (0/Y)	Gene Name	PANTHER GO-SLIM Molecular Function	PANTHER GO-SLIM Biological Process	PANTHER GO-SLIM Cellular Component	PANTHER Protein class	PANTHER Pathway category
sp|A0AVT1|UBA6_HUMAN	117.97	0.923243
sp|A5YKK6|CNOT1_HUMAN	266.94	0
sp|O00151|PDLI1_HUMAN	36.071	-0.621252
sp|O00154|BACH_HUMAN	41.796	0.172414
sp|O00159|MYO1C_HUMAN	121.68	-0.0330445
sp|O00170|AIP_HUMAN	37.636	1.05499
sp|O00231|PSD11_HUMAN	47.463	1.13046
sp|O00232|PSD12_HUMAN	52.904	1.71759
sp|O00233|PSMD9_HUMAN	24.682	0.820364
sp|O00264|PGRC1_HUMAN	21.671	0.106843
sp|O00299|CLIC1_HUMAN	26.922	0.503531
sp|O00303|EIF3F_HUMAN	37.563	0.241016
sp|O00410|IPO5_HUMAN	123.63	0.257643
sp|O00429|DNM1L_HUMAN	81.876	2.31197
sp|O00461|GOLI4_HUMAN	81.879	-0.538271
sp|O00469|PLOD2_HUMAN	84.685	0.91767
sp|O00487|PSDE_HUMAN	34.577	-0.0241531
sp|O00505|IMA4_HUMAN	57.81	0.86899
sp|O00567|NOP56_HUMAN	66.049	-2.09388
sp|O00571|DDX3X_HUMAN	73.243	0.820866
sp|O00743|PPP6_HUMAN	35.144	0.780477
sp|O00764|PDXK_HUMAN	35.102	1.44601
sp|O14558|HSPB6_HUMAN	17.135	1.13824
sp|O14579|COPE_HUMAN	34.482	0.616926
sp|O14617|AP3D1_HUMAN	130.16	1.371
sp|O14773|TPP1_HUMAN	61.247	-0.127171
sp|O14818|PSA7_HUMAN;sp|Q8TAA3|PSA7L_HUMAN	27.887	1.01127
sp|O14880|MGST3_HUMAN	16.516	0.917599
sp|O14908|GIPC1_HUMAN	36.049	1.48634
sp|O14964|HGS_HUMAN	86.191	0.599886
sp|O14974|MYPT1_HUMAN	115.28	0.394154
sp|O14979|HNRDL_HUMAN	46.437	-1.14042
sp|O14980|XPO1_HUMAN	123.38	-0.96466
sp|O15067|PUR4_HUMAN	144.73	-0.580087
sp|O15143|ARC1B_HUMAN	40.949	0.395387
sp|O15144|ARPC2_HUMAN	34.333	2.76879
sp|O15145|ARPC3_HUMAN	20.546	-0.177559
sp|O15173|PGRC2_HUMAN	23.818	0.961287
sp|O15260|SURF4_HUMAN	30.394	0.53067
sp|O15371|EIF3D_HUMAN	63.972	0.296384
sp|O15372|EIF3H_HUMAN	39.93	0.974119
sp|O15427|MOT4_HUMAN	49.469	1.03855
sp|O15460|P4HA2_HUMAN	60.901	0.706559
sp|O43143|DHX15_HUMAN	90.932	-0.214599
sp|O43175|SERA_HUMAN	56.65	-1.11697
sp|O43237|DC1L2_HUMAN	54.099	-0.835506
sp|O43242|PSMD3_HUMAN	60.977	0.840968
sp|O43294|TGFI1_HUMAN	49.814	-0.908081
sp|O43390|HNRPR_HUMAN	70.942	-1.7789
sp|O43396|TXNL1_HUMAN	32.251	0.461624
sp|O43399|TPD54_HUMAN	22.237	-0.616492
sp|O43488|ARK72_HUMAN;sp|Q8NHP1|ARK74_HUMAN	39.589	0.929773
sp|O43491|E41L2_HUMAN	112.59	-0.425617
sp|O43493|TGON2_HUMAN	51.112	-1.21201
sp|O43681|ASNA_HUMAN	38.792	0.291385
sp|O43707|ACTN4_HUMAN	104.85	-0.115673
sp|O43747|AP1G1_HUMAN	91.35	-0.241511
sp|O43765|SGTA_HUMAN	34.063	-0.203391
sp|O43776|SYNC_HUMAN	62.942	-0.277325
sp|O43795|MYO1B_HUMAN	131.98	0.202052
sp|O43809|CPSF5_HUMAN	26.227	0.134897
sp|O43813|LANC1_HUMAN	45.283	0.815334
sp|O43847|NRDC_HUMAN	131.57	0.0759391
sp|O43852|CALU_HUMAN	37.106	5.58192	+	Calumenin	calcium ion binding; calmodulin binding	calcium-mediated signaling	NA (not available)	calmodulin	NA
sp|O60264|SMCA5_HUMAN;sp|P28370|SMCA1_HUMAN	121.9	-0.219697
sp|O60271|JIP4_HUMAN	146.2	0.784045
sp|O60488|ACSL4_HUMAN	79.187	-0.0803934
sp|O60493|SNX3_HUMAN	18.762	0.646941
sp|O60506|HNRPQ_HUMAN	69.602	0.241257
sp|O60568|PLOD3_HUMAN	84.784	-0.697791
sp|O60610|DIAP1_HUMAN	141.35	-0.382635
sp|O60664|PLIN3_HUMAN	47.074	1.97539
sp|O60684|IMA7_HUMAN;sp|O15131|IMA6_HUMAN	60.029	2.38852
sp|O60701|UGDH_HUMAN	55.023	0.930102
sp|O60716|CTND1_HUMAN	108.17	0.469869
sp|O60749|SNX2_HUMAN	58.47	-2.75634
sp|O60763|USO1_HUMAN	107.89	0.320235
sp|O60832|DKC1_HUMAN	57.673	-0.122501
sp|O60841|IF2P_HUMAN	138.83	0.050418
sp|O60869|EDF1_HUMAN	16.368	0.511902
sp|O60884|DNJA2_HUMAN	45.745	1.10786
sp|O75083|WDR1_HUMAN	66.193	0.695355
sp|O75306|NDUS2_HUMAN	52.545	-0.204348
sp|O75326|SEM7A_HUMAN	74.823	2.07677
sp|O75347|TBCA_HUMAN	12.855	-0.279692
sp|O75351|VPS4B_HUMAN	49.301	-0.0511708
sp|O75352|MPU1_HUMAN	26.638	1.30905
sp|O75368|SH3L1_HUMAN	12.774	1.08987
sp|O75369|FLNB_HUMAN	278.16	-0.561055
sp|O75390|CISY_HUMAN	51.712	0.327312
sp|O75396|SC22B_HUMAN	24.593	0.766061
sp|O75489|NDUS3_HUMAN	30.241	-1.43802
sp|O75494|SRS10_HUMAN	31.3	-0.646461
sp|O75533|SF3B1_HUMAN	145.83	0.417599
sp|O75534|CSDE1_HUMAN	88.884	-0.0959588
sp|O75643|U520_HUMAN	244.5	-0.446761
sp|O75718|CRTAP_HUMAN	46.561	1.76138
sp|O75821|EIF3G_HUMAN	35.611	0.707001
sp|O75822|EIF3J_HUMAN	29.062	0.840429
sp|O75828|CBR3_HUMAN	30.85	-0.341236
sp|O75874|IDHC_HUMAN	46.659	-1.19546
sp|O75915|PRAF3_HUMAN	21.614	-0.206465
sp|O75937|DNJC8_HUMAN	29.841	-0.376136
sp|O75947|ATP5H_HUMAN	18.491	0.0457637
sp|O75964|ATP5L_HUMAN	11.428	0.649309
sp|O76003|GLRX3_HUMAN	37.432	0.690672
sp|O76021|RL1D1_HUMAN	54.972	0.305604
sp|O76024|WFS1_HUMAN	100.29	0.31609
sp|O94760|DDAH1_HUMAN	31.121	0.582291
sp|O94826|TOM70_HUMAN	67.454	-0.276413
sp|O94855|SC24D_HUMAN	113.01	-0.30635
sp|O94874|UFL1_HUMAN	89.594	-0.364028
sp|O94905|ERLN2_HUMAN	37.839	0.573586
sp|O94925|GLSK_HUMAN	73.46	1.4693
sp|O94979|SC31A_HUMAN	133.01	0.354214
sp|O95292|VAPB_HUMAN	27.228	2.15351
sp|O95302|FKBP9_HUMAN	63.083	0.273143
sp|O95336|6PGL_HUMAN	27.547	-0.783273
sp|O95340|PAPS2_HUMAN	69.5	1.853
sp|O95373|IPO7_HUMAN	119.52	-0.118661
sp|O95394|AGM1_HUMAN	59.851	0.597254
sp|O95486|SC24A_HUMAN	119.75	0.155121
sp|O95571|ETHE1_HUMAN	27.873	0.582097
sp|O95782|AP2A1_HUMAN	107.54	0.0391642
sp|O95817|BAG3_HUMAN	61.594	-0.489594
sp|O95980|RECK_HUMAN	106.46	0
sp|O96005|CLPT1_HUMAN	76.096	0.881736
sp|P00338|LDHA_HUMAN	36.688	1.27219
sp|P00352|AL1A1_HUMAN	54.861	1.63165
sp|P00367|DHE3_HUMAN;sp|P49448|DHE4_HUMAN	61.397	-0.119223
sp|P00387|NB5R3_HUMAN	34.234	1.25724
sp|P00403|COX2_HUMAN	25.565	0.921387
sp|P00491|PNPH_HUMAN	32.118	0.77363
sp|P00505|AATM_HUMAN	47.517	0.361219
sp|P00533|EGFR_HUMAN	134.28	-0.251377
sp|P00558|PGK1_HUMAN	44.614	0.0822724
sp|P00568|KAD1_HUMAN	21.635	-0.108104
sp|P00966|ASSY_HUMAN	46.53	1.03058
sp|P01891|1A68_HUMAN;sp|P30453|1A34_HUMAN;sp|P30457|1A66_HUMAN;sp|P30450|1A26_HUMAN;sp|P18462|1A25_HUMAN;sp|P30459|1A74_HUMAN;sp|P10314|1A32_HUMAN	40.908	-1.46696
sp|P02452|CO1A1_HUMAN	138.94	0.1953
sp|P02511|CRYAB_HUMAN	20.159	0.598983
sp|P02545|LMNA_HUMAN	74.139	1.01688
sp|P02751|FINC_HUMAN	262.62	0.493056
sp|P02786|TFR1_HUMAN	84.87	-0.00384719
sp|P04040|CATA_HUMAN	59.755	-1.49192
sp|P04062|GLCM_HUMAN	59.716	0
sp|P04075|ALDOA_HUMAN	39.42	1.09989
sp|P04080|CYTB_HUMAN	11.139	-0.28422
sp|P04083|ANXA1_HUMAN	38.714	1.57905
sp|P04179|SODM_HUMAN	24.722	-0.313976
sp|P04181|OAT_HUMAN	48.534	-0.252655
sp|P04216|THY1_HUMAN	17.935	1.17227
sp|P04350|TBB4A_HUMAN	49.585	2.65661
sp|P04406|G3P_HUMAN	36.053	1.40104
sp|P04632|CPNS1_HUMAN	28.315	-0.649559
sp|P04792|HSPB1_HUMAN	22.782	-1.00754
sp|P04843|RPN1_HUMAN	68.569	2.28654
sp|P04844|RPN2_HUMAN	69.283	0.930701
sp|P04899|GNAI2_HUMAN;sp|P63096|GNAI1_HUMAN	40.45	0.698615
sp|P05023|AT1A1_HUMAN	112.89	-0.451879
sp|P05120|PAI2_HUMAN	46.596	0.228329
sp|P05121|PAI1_HUMAN	45.059	0
sp|P05141|ADT2_HUMAN	32.852	0.0823521
sp|P05198|IF2A_HUMAN	36.112	1.10526
sp|P05204|HMGN2_HUMAN	9.3926	-2.51415
sp|P05387|RLA2_HUMAN	11.665	-0.880904
sp|P05388|RLA0_HUMAN;sp|Q8NHW5|RLA0L_HUMAN	34.273	1.12545
sp|P05455|LA_HUMAN	46.836	0.63746
sp|P05556|ITB1_HUMAN	88.414	0.3356
sp|P06132|DCUP_HUMAN	40.786	0.80132
sp|P06493|CDK1_HUMAN	34.095	0.0735615
sp|P06576|ATPB_HUMAN	56.559	0.629911
sp|P06703|S10A6_HUMAN	10.18	1.34608
sp|P06730|IF4E_HUMAN	25.097	1.21552
sp|P06733|ENOA_HUMAN	47.168	-0.119924
sp|P06744|G6PI_HUMAN	63.146	0.562791
sp|P06748|NPM_HUMAN	32.575	-0.357582
sp|P06753|TPM3_HUMAN	32.95	0.652398
sp|P06756|ITAV_HUMAN	116.04	-0.301461
sp|P07195|LDHB_HUMAN	36.638	1.16666
sp|P07203|GPX1_HUMAN	22.088	-0.292014
sp|P07237|PDIA1_HUMAN	57.116	2.0507
sp|P07305|H10_HUMAN	20.863	0.35504
sp|P07339|CATD_HUMAN	44.552	0.787105
sp|P07355|ANXA2_HUMAN;sp|A6NMY6|AXA2L_HUMAN	38.604	1.39181
sp|P07384|CAN1_HUMAN	81.889	-0.354712
sp|P07437|TBB5_HUMAN	49.67	0.601659
sp|P07737|PROF1_HUMAN	15.054	-0.143146
sp|P07741|APT_HUMAN	19.608	-1.1533
sp|P07814|SYEP_HUMAN	170.59	-0.0370272
sp|P07858|CATB_HUMAN	37.821	0.403921
sp|P07900|HS90A_HUMAN	84.659	-0.380614
sp|P07910|HNRPC_HUMAN	33.67	-0.4849
sp|P07954|FUMH_HUMAN	54.636	-0.565639
sp|P08123|CO1A2_HUMAN	129.31	0.295385
sp|P08133|ANXA6_HUMAN	75.872	1.60638
sp|P08195|4F2_HUMAN	67.993	-0.743738
sp|P08238|HS90B_HUMAN	83.263	-0.604563
sp|P08243|ASNS_HUMAN	64.369	-0.633528
sp|P08473|NEP_HUMAN	85.513	-1.13584
sp|P08621|RU17_HUMAN	51.556	0.919547
sp|P08648|ITA5_HUMAN	114.54	0.0990528
sp|P08670|VIME_HUMAN	53.651	2.15786
sp|P08708|RS17_HUMAN	15.55	0.403117
sp|P08758|ANXA5_HUMAN	35.936	1.3481
sp|P08865|RSSA_HUMAN	32.854	-0.0480087
sp|P09012|SNRPA_HUMAN	31.279	0.200495
sp|P09211|GSTP1_HUMAN	23.356	0.430206
sp|P09382|LEG1_HUMAN	14.716	-0.351498
sp|P09417|DHPR_HUMAN	25.789	0.50227
sp|P09429|HMGB1_HUMAN	24.893	-0.410593
sp|P09486|SPRC_HUMAN	34.632	3.01345	+	SPARC	calcium ion binding; protein binding	developmental process	extracellular space	cell adhesion molecule; extracellular matrix glycoprotein; growth factor	NA
sp|P09493|TPM1_HUMAN	32.708	0.921057
sp|P09496|CLCA_HUMAN	27.076	0.507889
sp|P09497|CLCB_HUMAN	25.19	1.31355
sp|P09525|ANXA4_HUMAN	35.882	-0.0155899
sp|P09543|CN37_HUMAN	47.578	-0.649836
sp|P09601|HMOX1_HUMAN	32.818	1.32071
sp|P09619|PGFRB_HUMAN	123.97	-3.10018	+	Platelet-derived growth factor receptor beta	protein binding; signal transducer activity; transmembrane receptor protein tyrosine kinase activity	MAPK cascade; cell differentiation; negative regulation of apoptotic process; regulation of catalytic activity; regulation of phosphate metabolic process; response to stimulus; single-multicellular organism process	cytoplasm; integral to membrane; plasma membrane; protein complex	NA	PDGF signaling pathway (Platelet-Derived Growth Factor B); Angiogenesis (Platelet-Derived Growth Factor Receptor)
sp|P09622|DLDH_HUMAN	54.177	-0.029247
sp|P09651|ROA1_HUMAN;sp|Q32P51|RA1L2_HUMAN	38.746	-0.1733
sp|P09669|COX6C_HUMAN	8.7813	0.746718
sp|P09874|PARP1_HUMAN	113.08	-0.48653
sp|P09936|UCHL1_HUMAN	24.824	0.32309
sp|P09960|LKHA4_HUMAN	69.284	-0.0520078
sp|P09972|ALDOC_HUMAN	39.455	2.17856
sp|P0DMV9|HS71B_HUMAN;sp|P0DMV8|HS71A_HUMAN	70.051	-0.490816
sp|P10301|RRAS_HUMAN	23.48	1.37299
sp|P10412|H14_HUMAN	21.865	-0.728473
sp|P10644|KAP0_HUMAN	42.981	1.05615
sp|P10768|ESTD_HUMAN	31.462	0.380854
sp|P10809|CH60_HUMAN	61.054	-0.0697369
sp|P11021|GRP78_HUMAN	72.332	0.436522
sp|P11047|LAMC1_HUMAN	177.6	1.20798
sp|P11142|HSP7C_HUMAN	70.897	0.786239
sp|P11177|ODPB_HUMAN	39.233	0.0882308
sp|P11216|PYGB_HUMAN	96.695	-0.250512
sp|P11234|RALB_HUMAN	23.408	0.855292
sp|P11279|LAMP1_HUMAN	44.882	-0.71192
sp|P11387|TOP1_HUMAN	90.725	-0.788774
sp|P11413|G6PD_HUMAN	59.256	0.862337
sp|P11586|C1TC_HUMAN	101.56	-0.794649
sp|P11766|ADHX_HUMAN	39.724	0.0449578
sp|P11940|PABP1_HUMAN	70.67	0.33633
sp|P12004|PCNA_HUMAN	28.768	-0.0823372
sp|P12081|SYHC_HUMAN	57.41	0.858547
sp|P12109|CO6A1_HUMAN	108.53	-2.00864
sp|P12110|CO6A2_HUMAN	108.58	-1.61476
sp|P12111|CO6A3_HUMAN	343.67	-1.89186
sp|P12236|ADT3_HUMAN	32.866	0.305833
sp|P12268|IMDH2_HUMAN	55.804	-0.266824
sp|P12270|TPR_HUMAN	267.29	0.252491
sp|P12814|ACTN1_HUMAN	103.06	0.301893
sp|P12955|PEPD_HUMAN	54.548	-0.236839
sp|P12956|XRCC6_HUMAN	69.842	0.356717
sp|P13010|XRCC5_HUMAN	82.704	-1.1845
sp|P13073|COX41_HUMAN	19.576	0.010425
sp|P13489|RINI_HUMAN	49.973	0.156096
sp|P13639|EF2_HUMAN	95.337	-0.392086
sp|P13667|PDIA4_HUMAN	72.932	1.20081
sp|P13674|P4HA1_HUMAN	61.049	1.10242
sp|P13693|TCTP_HUMAN	19.595	0.0960476
sp|P13797|PLST_HUMAN	70.81	0.659176
sp|P13804|ETFA_HUMAN	35.079	1.36386
sp|P13861|KAP2_HUMAN	45.518	0.282993
sp|P13987|CD59_HUMAN	14.177	-0.160075
sp|P14174|MIF_HUMAN	12.476	0.801818
sp|P14314|GLU2B_HUMAN	59.425	-0.81895
sp|P14324|FPPS_HUMAN	48.275	1.50671
sp|P14550|AK1A1_HUMAN	36.573	0.116904
sp|P14618|KPYM_HUMAN	57.936	1.86954
sp|P14625|ENPL_HUMAN	92.468	-0.0799511
sp|P14866|HNRPL_HUMAN	64.132	-1.61079
sp|P14868|SYDC_HUMAN	57.136	0.0381644
sp|P15121|ALDR_HUMAN	35.853	0.71814
sp|P15144|AMPN_HUMAN	109.54	-0.574947
sp|P15170|ERF3A_HUMAN;sp|Q8IYD1|ERF3B_HUMAN	55.755	0.226181
sp|P15311|EZRI_HUMAN	69.412	0.468833
sp|P15559|NQO1_HUMAN	30.867	1.29447
sp|P15586|GNS_HUMAN	62.081	0
sp|P15880|RS2_HUMAN	31.324	0.212034
sp|P16070|CD44_HUMAN	81.537	-0.325298
sp|P16152|CBR1_HUMAN	30.375	1.4335
sp|P16401|H15_HUMAN	22.58	-0.978429
sp|P16615|AT2A2_HUMAN	114.76	-0.123958
sp|P16949|STMN1_HUMAN	17.302	-0.263298
sp|P17096|HMGA1_HUMAN	11.676	0.425088
sp|P17174|AATC_HUMAN	46.247	-0.705354
sp|P17301|ITA2_HUMAN	129.29	1.54477
sp|P17612|KAPCA_HUMAN;sp|P22694|KAPCB_HUMAN	40.589	0.248731
sp|P17655|CAN2_HUMAN	79.994	-0.534911
sp|P17661|DESM_HUMAN	53.535	0
sp|P17812|PYRG1_HUMAN	66.69	1.10797
sp|P17813|EGLN_HUMAN	70.577	0.579162
sp|P17844|DDX5_HUMAN	69.147	0.711941
sp|P17858|PFKAL_HUMAN	85.018	-0.00840985
sp|P17931|LEG3_HUMAN	26.152	0.512266
sp|P17980|PRS6A_HUMAN	49.203	0.0774964
sp|P17987|TCPA_HUMAN	60.343	0.676417
sp|P18077|RL35A_HUMAN	12.538	2.84e-05
sp|P18085|ARF4_HUMAN;sp|P84085|ARF5_HUMAN	20.511	1.17273
sp|P18124|RL7_HUMAN	29.225	0.624576
sp|P18206|VINC_HUMAN	123.8	-0.132002
sp|P18463|1B37_HUMAN;sp|P30464|1B15_HUMAN;sp|P30460|1B08_HUMAN;sp|P30466|1B18_HUMAN	40.456	-0.529403
sp|P18621|RL17_HUMAN	21.397	0.513062
sp|P18669|PGAM1_HUMAN	28.804	0.185508
sp|P19105|ML12A_HUMAN;sp|O14950|ML12B_HUMAN	19.794	-0.00328205
sp|P19338|NUCL_HUMAN	76.613	-0.401756
sp|P19367|HXK1_HUMAN	102.48	-0.809675
sp|P19623|SPEE_HUMAN	33.824	1.24237
sp|P19784|CSK22_HUMAN	41.213	0.909706
sp|P20042|IF2B_HUMAN	38.388	1.60489
sp|P20073|ANXA7_HUMAN	52.739	1.11387
sp|P20337|RAB3B_HUMAN	24.758	0.507798
sp|P20340|RAB6A_HUMAN;sp|Q9NRW1|RAB6B_HUMAN	23.593	0.750596
sp|P20618|PSB1_HUMAN	26.489	0.520935
sp|P20700|LMNB1_HUMAN	66.408	0.163902
sp|P20810|ICAL_HUMAN	76.572	0.0817947
sp|P20908|CO5A1_HUMAN	183.56	-0.0505173
sp|P21266|GSTM3_HUMAN	26.559	0.615191
sp|P21281|VATB2_HUMAN	56.5	0.567969
sp|P21291|CSRP1_HUMAN	20.567	1.12535
sp|P21333|FLNA_HUMAN	280.74	-0.0466589
sp|P21399|ACOC_HUMAN	98.398	-0.368912
sp|P21589|5NTD_HUMAN	63.367	0.0775405
sp|P21796|VDAC1_HUMAN	30.772	1.17114
sp|P21926|CD9_HUMAN	25.416	1.13819
sp|P21964|COMT_HUMAN	30.037	0.44898
sp|P21980|TGM2_HUMAN	77.328	1.29349
sp|P22061|PIMT_HUMAN	24.636	0.529433
sp|P22087|FBRL_HUMAN	33.784	-0.0902671
sp|P22090|RS4Y1_HUMAN	29.455	0.135579
sp|P22102|PUR2_HUMAN	107.77	-0.541173
sp|P22234|PUR6_HUMAN	47.079	0.383678
sp|P22314|UBA1_HUMAN	117.85	0.121361
sp|P22392|NDKB_HUMAN;sp|O60361|NDK8_HUMAN	17.298	0.544623
sp|P22413|ENPP1_HUMAN	104.92	0
sp|P22626|ROA2_HUMAN	37.429	-0.265212
sp|P22695|QCR2_HUMAN	48.442	-0.430931
sp|P23193|TCEA1_HUMAN	33.969	0.149949
sp|P23219|PGH1_HUMAN	68.686	0.168435
sp|P23229|ITA6_HUMAN	126.6	0
sp|P23246|SFPQ_HUMAN	76.149	0.114352
sp|P23284|PPIB_HUMAN	23.742	0.567808
sp|P23381|SYWC_HUMAN	53.165	-0.333231
sp|P23396|RS3_HUMAN	26.688	1.19762
sp|P23526|SAHH_HUMAN	47.716	1.52525
sp|P23528|COF1_HUMAN	18.502	0.253166
sp|P23588|IF4B_HUMAN	69.15	0.696111
sp|P23634|AT2B4_HUMAN	137.92	0.581906
sp|P23919|KTHY_HUMAN	23.819	-0.354642
sp|P23921|RIR1_HUMAN	90.069	-1.20542
sp|P24534|EF1B_HUMAN	24.763	0.706631
sp|P24539|AT5F1_HUMAN	28.908	0.321427
sp|P24752|THIL_HUMAN	45.199	-0.141517
sp|P24821|TENA_HUMAN	240.85	-2.05168
sp|P24941|CDK2_HUMAN	33.929	0.70716
sp|P25205|MCM3_HUMAN	90.98	-0.761142
sp|P25398|RS12_HUMAN	14.515	0.338989
sp|P25685|DNJB1_HUMAN	38.044	0.675493
sp|P25705|ATPA_HUMAN	59.75	1.11487
sp|P25786|PSA1_HUMAN	29.555	1.02021
sp|P25787|PSA2_HUMAN	25.898	0.162497
sp|P25788|PSA3_HUMAN	28.433	0.0541538
sp|P25789|PSA4_HUMAN	29.483	1.83243
sp|P26006|ITA3_HUMAN	116.61	1.28502
sp|P26038|MOES_HUMAN	67.819	0.471711
sp|P26196|DDX6_HUMAN	54.416	1.0981
sp|P26358|DNMT1_HUMAN	183.16	-0.233138
sp|P26368|U2AF2_HUMAN	53.5	-0.711858
sp|P26373|RL13_HUMAN	24.261	-0.481593
sp|P26583|HMGB2_HUMAN	24.033	-0.409364
sp|P26599|PTBP1_HUMAN	57.221	-0.161889
sp|P26639|SYTC_HUMAN	83.434	-0.555873
sp|P26640|SYVC_HUMAN	140.47	0.00754405
sp|P26641|EF1G_HUMAN	50.118	1.79383
sp|P26885|FKBP2_HUMAN	15.649	0.585322
sp|P27348|1433T_HUMAN	27.764	0.435245
sp|P27361|MK03_HUMAN	43.135	-0.817809
sp|P27487|DPP4_HUMAN	88.278	-1.53834
sp|P27635|RL10_HUMAN	24.604	0.289108
sp|P27695|APEX1_HUMAN	35.554	0.229324
sp|P27708|PYR1_HUMAN	242.98	0.366665
sp|P27797|CALR_HUMAN	48.141	1.84013
sp|P27816|MAP4_HUMAN	121	0.533098
sp|P27824|CALX_HUMAN	67.567	-0.225082
sp|P28066|PSA5_HUMAN	26.411	-0.501989
sp|P28070|PSB4_HUMAN	29.204	0.283922
sp|P28072|PSB6_HUMAN	25.357	0.120051
sp|P28074|PSB5_HUMAN	28.48	0.372095
sp|P28300|LYOX_HUMAN	46.944	0.720542
sp|P28482|MK01_HUMAN	41.389	0.852297
sp|P28838|AMPL_HUMAN	56.166	0.732935
sp|P29144|TPP2_HUMAN	138.35	0.217044
sp|P29373|RABP2_HUMAN	15.693	0.638318
sp|P29401|TKT_HUMAN	67.877	0.820468
sp|P29692|EF1D_HUMAN	31.121	0.992695
sp|P29966|MARCS_HUMAN	31.554	-0.0752989
sp|P30040|ERP29_HUMAN	28.993	0.591626
sp|P30041|PRDX6_HUMAN	25.035	1.14808
sp|P30044|PRDX5_HUMAN	22.086	0.343564
sp|P30048|PRDX3_HUMAN	27.692	-0.794675
sp|P30050|RL12_HUMAN	17.818	-0.345261
sp|P30085|KCY_HUMAN	22.222	0.97384
sp|P30086|PEBP1_HUMAN	21.057	1.42501
sp|P30101|PDIA3_HUMAN	56.782	0.777818
sp|P30153|2AAA_HUMAN	65.308	1.0417
sp|P30419|NMT1_HUMAN	56.806	0.92053
sp|P30520|PURA2_HUMAN	50.097	0.538016
sp|P30533|AMRP_HUMAN	41.465	0
sp|P30566|PUR8_HUMAN	54.889	0.882887
sp|P30740|ILEU_HUMAN	42.741	1.19744
sp|P31150|GDIA_HUMAN	50.582	1.11759
sp|P31153|METK2_HUMAN	43.66	-0.312677
sp|P31689|DNJA1_HUMAN	44.868	0.15062
sp|P31930|QCR1_HUMAN	52.645	-0.0861755
sp|P31939|PUR9_HUMAN	64.615	0.878259
sp|P31942|HNRH3_HUMAN	36.926	0.626655
sp|P31943|HNRH1_HUMAN	49.229	0.0873385
sp|P31946|1433B_HUMAN	28.082	1.04578
sp|P31948|STIP1_HUMAN	62.639	2.00088
sp|P31949|S10AB_HUMAN	11.74	0.926784
sp|P32119|PRDX2_HUMAN	21.892	1.04824
sp|P32969|RL9_HUMAN	21.863	0.112056
sp|P33176|KINH_HUMAN	109.68	0.551236
sp|P33991|MCM4_HUMAN	96.557	-0.878598
sp|P33992|MCM5_HUMAN	82.285	-0.985284
sp|P33993|MCM7_HUMAN	81.307	-1.20613
sp|P34897|GLYM_HUMAN	55.992	-0.795396
sp|P34932|HSP74_HUMAN	94.33	-0.234495
sp|P35080|PROF2_HUMAN	15.046	1.32424
sp|P35221|CTNA1_HUMAN	100.07	0.198607
sp|P35222|CTNB1_HUMAN	85.496	0.701952
sp|P35232|PHB_HUMAN	29.804	0.684283
sp|P35237|SPB6_HUMAN	42.621	0.714583
sp|P35241|RADI_HUMAN	68.563	-0.723585
sp|P35249|RFC4_HUMAN	39.681	0.935486
sp|P35268|RL22_HUMAN	14.787	0.336883
sp|P35579|MYH9_HUMAN	226.53	1.94113
sp|P35580|MYH10_HUMAN	229	2.65444
sp|P35606|COPB2_HUMAN	102.49	0.78465
sp|P35613|BASI_HUMAN	42.2	1.67783
sp|P35637|FUS_HUMAN	53.425	0.313531
sp|P35659|DEK_HUMAN	42.674	-0.0152823
sp|P35998|PRS7_HUMAN	48.633	0.530902
sp|P36507|MP2K2_HUMAN	44.424	0.447198
sp|P36542|ATPG_HUMAN	32.996	0.82152
sp|P36578|RL4_HUMAN	47.697	0.263875
sp|P36776|LONM_HUMAN	106.49	-0.166336
sp|P36871|PGM1_HUMAN	61.448	1.6685
sp|P36873|PP1G_HUMAN	36.983	0.723096
sp|P36957|ODO2_HUMAN	48.755	0.0241272
sp|P37108|SRP14_HUMAN	14.57	-0.182701
sp|P37802|TAGL2_HUMAN	22.391	0.617288
sp|P37837|TALDO_HUMAN	37.54	0.349327
sp|P38117|ETFB_HUMAN	27.843	0.763428
sp|P38159|RBMX_HUMAN;sp|Q96E39|RMXL1_HUMAN	42.331	-1.55171
sp|P38606|VATA_HUMAN	68.303	0.448803
sp|P38646|GRP75_HUMAN	73.68	0.193413
sp|P38919|IF4A3_HUMAN	46.871	-0.177997
sp|P39019|RS19_HUMAN	16.06	0.0341047
sp|P39023|RL3_HUMAN	46.108	0.38791
sp|P39656|OST48_HUMAN	50.8	1.41449
sp|P39748|FEN1_HUMAN	42.592	-1.65306
sp|P40121|CAPG_HUMAN	38.498	0.700285
sp|P40222|TXLNA_HUMAN	61.89	2.12201
sp|P40227|TCPZ_HUMAN	58.024	0.960118
sp|P40261|NNMT_HUMAN	29.574	-0.243223
sp|P40429|RL13A_HUMAN	23.577	-0.15133
sp|P40925|MDHC_HUMAN	36.426	1.05071
sp|P40926|MDHM_HUMAN	35.503	0.952357
sp|P40939|ECHA_HUMAN	82.999	0.948329
sp|P41091|IF2G_HUMAN;sp|Q2VIR3|IF2GL_HUMAN	51.109	0.405697
sp|P41250|SYG_HUMAN	83.165	-0.275725
sp|P41252|SYIC_HUMAN	144.5	-0.0233574
sp|P42167|LAP2B_HUMAN	50.67	-0.176266
sp|P42224|STAT1_HUMAN	87.334	-0.833539
sp|P42226|STAT6_HUMAN	94.134	0
sp|P42285|SK2L2_HUMAN	117.8	-0.572242
sp|P42677|RS27_HUMAN	9.461	0.431634
sp|P42704|LPPRC_HUMAN	157.9	0.342284
sp|P42766|RL35_HUMAN	14.551	0.0619718
sp|P42892|ECE1_HUMAN	87.163	-0.552227
sp|P43034|LIS1_HUMAN	46.637	0.559729
sp|P43243|MATR3_HUMAN	94.622	0.181124
sp|P43307|SSRA_HUMAN	32.235	1.43158
sp|P43487|RANG_HUMAN	23.31	-0.0878969
sp|P43490|NAMPT_HUMAN	55.52	-0.755713
sp|P43686|PRS6B_HUMAN	47.366	0.167285
sp|P45880|VDAC2_HUMAN	31.566	2.83554	+	Voltage-dependent anion-selective channel protein 2	anion channel activity; voltage-gated ion channel activity	anion transport	NA	anion channel; voltage-gated ion channel	NA
sp|P45974|UBP5_HUMAN	95.785	-0.0183522
sp|P46060|RAGP1_HUMAN	63.541	0.824075
sp|P46063|RECQ1_HUMAN	73.457	0.499486
sp|P46108|CRK_HUMAN	33.83	0
sp|P46379|BAG6_HUMAN	119.41	0.554096
sp|P46459|NSF_HUMAN	82.593	0.245689
sp|P46734|MP2K3_HUMAN;sp|P52564|MP2K6_HUMAN	39.318	0
sp|P46776|RL27A_HUMAN	16.561	0.784719
sp|P46777|RL5_HUMAN	34.362	0.532554
sp|P46778|RL21_HUMAN	18.565	0.763595
sp|P46779|RL28_HUMAN	15.747	0.136761
sp|P46781|RS9_HUMAN	22.591	-0.0611001
sp|P46782|RS5_HUMAN	22.876	-0.00380318
sp|P46783|RS10_HUMAN	18.898	0.310011
sp|P46821|MAP1B_HUMAN	270.63	-0.114754
sp|P46937|YAP1_HUMAN	54.461	-0.624227
sp|P46939|UTRO_HUMAN	394.46	0.459541
sp|P46940|IQGA1_HUMAN	189.25	0.448366
sp|P46977|STT3A_HUMAN	80.529	0.313703
sp|P47755|CAZA2_HUMAN	32.949	1.06326
sp|P47756|CAPZB_HUMAN	31.35	0.363668
sp|P47813|IF1AX_HUMAN;sp|O14602|IF1AY_HUMAN	16.46	-0.0499006
sp|P47897|SYQ_HUMAN	87.798	-0.573213
sp|P47914|RL29_HUMAN	17.752	-0.0164585
sp|P47985|UCRI_HUMAN;sp|P0C7P4|UCRIL_HUMAN	29.668	-0.206371
sp|P48047|ATPO_HUMAN	23.277	0.449932
sp|P48059|LIMS1_HUMAN	37.251	0
sp|P48444|COPD_HUMAN	57.21	0.494521
sp|P48507|GSH0_HUMAN	30.727	0
sp|P48509|CD151_HUMAN	28.295	2.65867
sp|P48637|GSHB_HUMAN	52.384	0.49641
sp|P48643|TCPE_HUMAN	59.67	0.65341
sp|P48681|NEST_HUMAN	177.44	0.978206
sp|P48735|IDHP_HUMAN	50.909	1.4703
sp|P48739|PIPNB_HUMAN	31.54	0.0845017
sp|P49023|PAXI_HUMAN	64.505	-0.0614724
sp|P49189|AL9A1_HUMAN	53.801	-1.16584
sp|P49207|RL34_HUMAN	13.293	-0.0692734
sp|P49257|LMAN1_HUMAN	57.548	-0.127862
sp|P49321|NASP_HUMAN	85.237	-1.18908
sp|P49327|FAS_HUMAN	273.42	-0.0547839
sp|P49368|TCPG_HUMAN	60.533	0.352238
sp|P49411|EFTU_HUMAN	49.541	0.420165
sp|P49419|AL7A1_HUMAN	58.486	0.242817
sp|P49588|SYAC_HUMAN	106.81	0.100062
sp|P49589|SYCC_HUMAN	85.472	-1.6875
sp|P49591|SYSC_HUMAN	58.777	-1.09031
sp|P49721|PSB2_HUMAN	22.836	-0.275282
sp|P49736|MCM2_HUMAN	101.89	-0.848163
sp|P49748|ACADV_HUMAN	70.389	1.50164
sp|P49755|TMEDA_HUMAN	24.976	0.717581
sp|P49756|RBM25_HUMAN	100.18	0
sp|P49792|RBP2_HUMAN;sp|P0DJD0|RGPD1_HUMAN;sp|P0DJD1|RGPD2_HUMAN;sp|Q99666|RGPD5_HUMAN;sp|O14715|RGPD8_HUMAN	358.2	-0.506569
sp|P50213|IDH3A_HUMAN	39.591	1.14745
sp|P50395|GDIB_HUMAN	50.663	0.387268
sp|P50402|EMD_HUMAN	28.994	0.528833
sp|P50454|SERPH_HUMAN	46.44	0.504824
sp|P50479|PDLI4_HUMAN	35.398	0
sp|P50502|F10A1_HUMAN;sp|Q8IZP2|ST134_HUMAN;sp|Q8NFI4|F10A5_HUMAN	41.331	-0.911935
sp|P50552|VASP_HUMAN	39.829	0.977209
sp|P50570|DYN2_HUMAN	98.063	0.457233
sp|P50579|MAP2_HUMAN	52.891	-0.576678
sp|P50914|RL14_HUMAN	23.432	0.434013
sp|P50990|TCPQ_HUMAN	59.62	0.376266
sp|P50991|TCPD_HUMAN	57.924	0.344594
sp|P50995|ANX11_HUMAN	54.389	1.26824
sp|P51114|FXR1_HUMAN	69.72	0.346812
sp|P51116|FXR2_HUMAN	74.222	-0.121996
sp|P51148|RAB5C_HUMAN	23.482	0.800408
sp|P51149|RAB7A_HUMAN	23.489	-0.340213
sp|P51153|RAB13_HUMAN	22.774	-0.547144
sp|P51571|SSRD_HUMAN	18.998	-0.196988
sp|P51572|BAP31_HUMAN	27.991	0.848248
sp|P51659|DHB4_HUMAN	79.685	-0.591044
sp|P51665|PSMD7_HUMAN	37.025	0.580633
sp|P51858|HDGF_HUMAN	26.788	-0.189835
sp|P51991|ROA3_HUMAN	39.594	-0.645605
sp|P52209|6PGD_HUMAN	53.139	0.26056
sp|P52272|HNRPM_HUMAN	77.515	0.369229
sp|P52292|IMA1_HUMAN	57.861	0.417545
sp|P52306|GDS1_HUMAN	66.316	1.96018
sp|P52565|GDIR1_HUMAN	23.207	0.749926
sp|P52597|HNRPF_HUMAN	45.671	-0.165955
sp|P52888|THOP1_HUMAN	78.839	-0.576739
sp|P52907|CAZA1_HUMAN	32.922	0.317159
sp|P53004|BIEA_HUMAN	33.428	1.13717
sp|P53007|TXTP_HUMAN	34.012	0.337891
sp|P53396|ACLY_HUMAN	120.84	0.153522
sp|P53597|SUCA_HUMAN	36.249	0.876705
sp|P53618|COPB_HUMAN	107.14	-0.451197
sp|P53621|COPA_HUMAN	138.34	0.468405
sp|P53814|SMTN_HUMAN	99.058	0.844926
sp|P53992|SC24C_HUMAN	118.32	0.188324
sp|P54136|SYRC_HUMAN	75.378	0.909865
sp|P54577|SYYC_HUMAN	59.143	-0.635709
sp|P54578|UBP14_HUMAN	56.068	1.30684
sp|P54709|AT1B3_HUMAN	31.512	1.35958
sp|P54727|RD23B_HUMAN	43.171	1.47898
sp|P54819|KAD2_HUMAN	26.477	-0.553727
sp|P54886|P5CS_HUMAN	87.301	-0.883098
sp|P54920|SNAA_HUMAN	33.232	0
sp|P55010|IF5_HUMAN	49.222	0.115118
sp|P55036|PSMD4_HUMAN	40.736	0.857484
sp|P55060|XPO2_HUMAN	110.42	-0.29902
sp|P55072|TERA_HUMAN	89.321	-0.186142
sp|P55084|ECHB_HUMAN	51.294	0.671712
sp|P55145|MANF_HUMAN	20.7	0
sp|P55209|NP1L1_HUMAN	45.374	0.779624
sp|P55263|ADK_HUMAN	40.545	-0.16551
sp|P55265|DSRAD_HUMAN	136.06	-1.66767
sp|P55769|NH2L1_HUMAN	14.173	-0.1865
sp|P55786|PSA_HUMAN	103.28	0.170272
sp|P55809|SCOT1_HUMAN	56.157	-0.605322
sp|P55884|EIF3B_HUMAN	92.48	0.0429331
sp|P56192|SYMC_HUMAN	101.11	0.152125
sp|P56537|IF6_HUMAN	26.599	0.395946
sp|P57088|TMM33_HUMAN	27.978	0.941106
sp|P57740|NU107_HUMAN	106.37	0
sp|P59998|ARPC4_HUMAN	19.667	0.947714
sp|P60174|TPIS_HUMAN	30.791	0.458053
sp|P60228|EIF3E_HUMAN	52.22	0.974562
sp|P60468|SC61B_HUMAN	9.9743	0.310405
sp|P60660|MYL6_HUMAN	16.93	0.421042
sp|P60842|IF4A1_HUMAN	46.153	0.955977
sp|P60866|RS20_HUMAN	13.373	-0.0143979
sp|P60891|PRPS1_HUMAN	34.834	1.51591
sp|P60900|PSA6_HUMAN	27.399	0.883634
sp|P60953|CDC42_HUMAN	21.258	0.301453
sp|P60981|DEST_HUMAN	18.506	0.900818
sp|P61011|SRP54_HUMAN	55.704	-0.426785
sp|P61019|RAB2A_HUMAN;sp|Q8WUD1|RAB2B_HUMAN	23.545	0.40767
sp|P61026|RAB10_HUMAN	22.541	0.632482
sp|P61077|UB2D3_HUMAN	16.687	1.69505
sp|P61086|UBE2K_HUMAN	22.406	0.0164558
sp|P61106|RAB14_HUMAN	23.897	-0.490346
sp|P61158|ARP3_HUMAN	47.371	1.34294
sp|P61160|ARP2_HUMAN	44.76	1.02486
sp|P61163|ACTZ_HUMAN	42.613	0.490693
sp|P61201|CSN2_HUMAN	51.596	1.74499
sp|P61221|ABCE1_HUMAN	67.314	0.340836
sp|P61224|RAP1B_HUMAN;sp|P62834|RAP1A_HUMAN;sp|A6NIZ1|RP1BL_HUMAN	20.825	0.170566
sp|P61247|RS3A_HUMAN	29.945	1.15978
sp|P61254|RL26_HUMAN	17.258	0.0435653
sp|P61289|PSME3_HUMAN	29.506	0.373281
sp|P61313|RL15_HUMAN	24.146	-0.0715561
sp|P61353|RL27_HUMAN	15.798	-0.103463
sp|P61513|RL37A_HUMAN	10.275	0.28223
sp|P61586|RHOA_HUMAN	21.768	0.706107
sp|P61604|CH10_HUMAN	10.932	0.416663
sp|P61619|S61A1_HUMAN	52.264	0.517499
sp|P61803|DAD1_HUMAN	12.497	-0.0383389
sp|P61978|HNRPK_HUMAN	50.976	0.923688
sp|P61981|1433G_HUMAN	28.302	2.03039
sp|P62070|RRAS2_HUMAN	23.399	1.6286
sp|P62081|RS7_HUMAN	22.127	0.363149
sp|P62136|PP1A_HUMAN	37.512	0.811117
sp|P62140|PP1B_HUMAN	37.186	0.389829
sp|P62191|PRS4_HUMAN	49.184	-0.0855049
sp|P62195|PRS8_HUMAN	45.626	1.28149
sp|P62241|RS8_HUMAN	24.205	-0.734501
sp|P62244|RS15A_HUMAN	14.839	-0.300095
sp|P62249|RS16_HUMAN	16.445	0.206815
sp|P62258|1433E_HUMAN	29.174	1.66615
sp|P62263|RS14_HUMAN	16.273	-0.00977874
sp|P62266|RS23_HUMAN	15.807	-0.102685
sp|P62269|RS18_HUMAN	17.718	0.226201
sp|P62277|RS13_HUMAN	17.222	0.21916
sp|P62280|RS11_HUMAN	18.431	-0.91529
sp|P62314|SMD1_HUMAN	13.281	1.15069
sp|P62316|SMD2_HUMAN	13.527	-0.403809
sp|P62318|SMD3_HUMAN	13.916	-0.0233609
sp|P62333|PRS10_HUMAN	44.172	-0.383816
sp|P62424|RL7A_HUMAN	29.995	0.722664
sp|P62491|RB11A_HUMAN;sp|Q15907|RB11B_HUMAN	24.393	0.294519
sp|P62495|ERF1_HUMAN	49.03	1.07019
sp|P62633|CNBP_HUMAN	19.463	0.514473
sp|P62701|RS4X_HUMAN	29.597	-0.191208
sp|P62750|RL23A_HUMAN	17.695	0.437297
sp|P62753|RS6_HUMAN	28.68	0.538447
sp|P62805|H4_HUMAN	11.367	-1.13841
sp|P62820|RAB1A_HUMAN	22.677	0.729509
sp|P62826|RAN_HUMAN	24.423	-0.0145168
sp|P62829|RL23_HUMAN	14.865	0.465406
sp|P62841|RS15_HUMAN	17.04	1.36982
sp|P62847|RS24_HUMAN	15.423	0.108816
sp|P62851|RS25_HUMAN	13.742	0.184605
sp|P62854|RS26_HUMAN;sp|Q5JNZ5|RS26L_HUMAN	13.015	-0.262392
sp|P62861|RS30_HUMAN	6.6478	0.213266
sp|P62873|GBB1_HUMAN	37.377	1.10925
sp|P62888|RL30_HUMAN	12.784	-0.586437
sp|P62899|RL31_HUMAN	14.463	0.394883
sp|P62906|RL10A_HUMAN	24.831	0.825847
sp|P62910|RL32_HUMAN	15.86	0.264772
sp|P62913|RL11_HUMAN	20.252	0.790418
sp|P62917|RL8_HUMAN	28.024	-0.275851
sp|P62937|PPIA_HUMAN	18.012	-0.247239
sp|P62942|FKB1A_HUMAN	11.951	0.552403
sp|P62979|RS27A_HUMAN	17.965	-0.168428
sp|P62995|TRA2B_HUMAN	33.665	-0.452124
sp|P63000|RAC1_HUMAN;sp|P60763|RAC3_HUMAN;sp|P15153|RAC2_HUMAN	21.45	-0.259501
sp|P63010|AP2B1_HUMAN	104.55	0.0904254
sp|P63104|1433Z_HUMAN	27.745	1.00447
sp|P63241|IF5A1_HUMAN;sp|Q9GZV4|IF5A2_HUMAN;sp|Q6IS14|IF5AL_HUMAN	16.832	0.541132
sp|P63244|RACK1_HUMAN	35.076	1.36434
sp|P63261|ACTG_HUMAN	41.792	0.569698
sp|P67775|PP2AA_HUMAN;sp|P62714|PP2AB_HUMAN	35.594	0.622637
sp|P67809|YBOX1_HUMAN	35.924	-0.1321
sp|P67870|CSK2B_HUMAN	24.942	0.788661
sp|P67936|TPM4_HUMAN	28.521	0.895238
sp|P68032|ACTC_HUMAN;sp|P68133|ACTS_HUMAN;sp|P62736|ACTA_HUMAN;sp|P63267|ACTH_HUMAN	42.019	1.55659
sp|P68104|EF1A1_HUMAN;sp|Q5VTE0|EF1A3_HUMAN	50.14	1.26661
sp|P68363|TBA1B_HUMAN	50.151	0.841486
sp|P68371|TBB4B_HUMAN	49.83	0.922038
sp|P68402|PA1B2_HUMAN	25.569	-0.0808439
sp|P78344|IF4G2_HUMAN	102.36	-0.201875
sp|P78347|GTF2I_HUMAN	112.42	-0.268431
sp|P78371|TCPB_HUMAN	57.488	0.994339
sp|P78417|GSTO1_HUMAN	27.566	0.288053
sp|P78527|PRKDC_HUMAN	469.08	-0.320642
sp|P78559|MAP1A_HUMAN	305.48	0.0222965
sp|P80723|BASP1_HUMAN	22.693	-0.472746
sp|P82979|SARNP_HUMAN	23.671	-0.255443
sp|P83731|RL24_HUMAN	17.779	0.32672
sp|P84098|RL19_HUMAN	23.466	0.0984889
sp|P84103|SRSF3_HUMAN	19.329	-0.186846
sp|P98082|DAB2_HUMAN	82.447	0.613588
sp|P98160|PGBM_HUMAN	468.83	0
sp|P98179|RBM3_HUMAN	17.17	-0.100674
sp|Q00325|MPCP_HUMAN	40.094	0.493019
sp|Q00341|VIGLN_HUMAN	141.45	0.302408
sp|Q00610|CLH1_HUMAN	191.61	0.82018
sp|Q00688|FKBP3_HUMAN	25.177	0.746239
sp|Q00765|REEP5_HUMAN	21.493	0
sp|Q00839|HNRPU_HUMAN	90.583	-0.210416
sp|Q01082|SPTB2_HUMAN	274.61	0.633524
sp|Q01105|SET_HUMAN;sp|P0DME0|SETLP_HUMAN	33.488	-0.209593
sp|Q01130|SRSF2_HUMAN;sp|Q9BRL6|SRSF8_HUMAN	25.476	0.777759
sp|Q01518|CAP1_HUMAN	51.901	3.00285	+	Adenylyl cyclase-associated protein 1	actin binding; adenylate cyclase activity	biosynthetic process; cellular component morphogenesis; cyclic nucleotide metabolic process; cytoskeleton organization; nitrogen compound metabolic process; regulation of catalytic activity; regulation of nucleobase-containing compound metabolic process; regulation of phosphate metabolic process; response to stimulus; signal transduction	actin cytoskeleton; cytoplasm	actin family cytoskeletal protein	NA
sp|Q01813|PFKAP_HUMAN	85.595	-0.399485
sp|Q01970|PLCB3_HUMAN	138.8	-0.334868
sp|Q01995|TAGL_HUMAN	22.611	0.597636
sp|Q02218|ODO1_HUMAN	115.93	-0.468005
sp|Q02543|RL18A_HUMAN	20.762	0.0128787
sp|Q02750|MP2K1_HUMAN	43.439	0
sp|Q02790|FKBP4_HUMAN	51.804	0.160068
sp|Q02809|PLOD1_HUMAN	83.549	-0.323573
sp|Q02818|NUCB1_HUMAN	53.879	0.352666
sp|Q02878|RL6_HUMAN	32.728	0.109457
sp|Q02952|AKA12_HUMAN	191.48	0.239199
sp|Q02978|M2OM_HUMAN	34.061	1.2915
sp|Q03135|CAV1_HUMAN	20.471	0.323529
sp|Q03252|LMNB2_HUMAN	69.948	0.130892
sp|Q04323|UBXN1_HUMAN	33.325	0
sp|Q04446|GLGB_HUMAN	80.473	0.258585
sp|Q04637|IF4G1_HUMAN	175.49	0.650683
sp|Q04760|LGUL_HUMAN	20.777	-0.204354
sp|Q04828|AK1C1_HUMAN;sp|P52895|AK1C2_HUMAN	36.788	0.287048
sp|Q04837|SSBP_HUMAN	17.259	-1.45862
sp|Q04917|1433F_HUMAN	28.218	1.2055
sp|Q04941|PLP2_HUMAN	16.691	-0.820133
sp|Q05682|CALD1_HUMAN	93.23	0.848136
sp|Q06210|GFPT1_HUMAN	78.806	0.786389
sp|Q06323|PSME1_HUMAN	28.723	1.00056
sp|Q06830|PRDX1_HUMAN	22.11	0.759555
sp|Q07020|RL18_HUMAN	21.634	0.0859028
sp|Q07065|CKAP4_HUMAN	66.022	1.98142
sp|Q07157|ZO1_HUMAN	195.46	0.49046
sp|Q07666|KHDR1_HUMAN	48.227	-2.10977
sp|Q07866|KLC1_HUMAN;sp|Q9H0B6|KLC2_HUMAN	65.309	-0.0222395
sp|Q07954|LRP1_HUMAN	504.6	-0.9879
sp|Q07955|SRSF1_HUMAN	27.744	-0.325111
sp|Q07960|RHG01_HUMAN	50.435	0.53034
sp|Q08209|PP2BA_HUMAN	58.687	-0.724699
sp|Q08211|DHX9_HUMAN	140.96	-0.840981
sp|Q08257|QOR_HUMAN	35.206	0.268155
sp|Q08945|SSRP1_HUMAN	81.074	-1.50792
sp|Q08J23|NSUN2_HUMAN	86.47	0
sp|Q09028|RBBP4_HUMAN	47.655	-0.469018
sp|Q09666|AHNK_HUMAN	629.09	-0.0735593
sp|Q10567|AP1B1_HUMAN	104.64	0.235349
sp|Q10713|MPPA_HUMAN	58.252	0.710874
sp|Q12765|SCRN1_HUMAN	46.382	-0.450117
sp|Q12797|ASPH_HUMAN	85.862	0.0784428
sp|Q12841|FSTL1_HUMAN	34.985	-0.0852267
sp|Q12849|GRSF1_HUMAN	53.126	-0.211763
sp|Q12884|SEPR_HUMAN	87.711	-1.25433
sp|Q12904|AIMP1_HUMAN	34.352	0.521393
sp|Q12905|ILF2_HUMAN	43.062	-0.624847
sp|Q12906|ILF3_HUMAN	95.337	-1.75394
sp|Q12907|LMAN2_HUMAN	40.228	1.32868
sp|Q12929|EPS8_HUMAN	91.88	0.115708
sp|Q12955|ANK3_HUMAN	480.4	0.483198
sp|Q13045|FLII_HUMAN	144.75	0.44977
sp|Q13085|ACACA_HUMAN	265.55	1.13495
sp|Q13098|CSN1_HUMAN	55.536	-0.994957
sp|Q13126|MTAP_HUMAN	31.236	1.58191
sp|Q13148|TADBP_HUMAN	44.739	-0.723996
sp|Q13151|ROA0_HUMAN	30.84	-0.206885
sp|Q13155|AIMP2_HUMAN	35.348	0.556979
sp|Q13162|PRDX4_HUMAN	30.54	1.60806
sp|Q13177|PAK2_HUMAN	58.042	1.26663
sp|Q13200|PSMD2_HUMAN	100.2	-0.227411
sp|Q13242|SRSF9_HUMAN	25.542	0.166384
sp|Q13247|SRSF6_HUMAN	39.586	0.457702
sp|Q13263|TIF1B_HUMAN	88.549	0.0956242
sp|Q13283|G3BP1_HUMAN	52.164	0.906427
sp|Q13308|PTK7_HUMAN	118.39	-3.93318	+	Inactive tyrosine-protein kinase 7	NA	anatomical structure morphogenesis; cell surface receptor signaling pathway; growth; regulation of biological process; response to stimulus	cell junction	non-receptor tyrosine protein kinase; tyrosine protein kinase receptor	NA
sp|Q13310|PABP4_HUMAN	70.782	-0.0657905
sp|Q13347|EIF3I_HUMAN	36.501	0.127645
sp|Q13404|UB2V1_HUMAN	16.495	0.52489
sp|Q13418|ILK_HUMAN	51.419	-0.117169
sp|Q13423|NNTM_HUMAN	113.89	0.0330688
sp|Q13435|SF3B2_HUMAN	100.23	0.128051
sp|Q13488|VPP3_HUMAN	92.967	1.91542
sp|Q13492|PICAL_HUMAN	70.754	1.27357
sp|Q13501|SQSTM_HUMAN	47.687	-0.795572
sp|Q13509|TBB3_HUMAN	50.432	0.969488
sp|Q13557|KCC2D_HUMAN	56.369	0.484657
sp|Q13561|DCTN2_HUMAN	44.23	3.46248	+	Dynactin subunit 2	NA	cell cycle; cytoskeleton organization	actin cytoskeleton; cytoplasm; protein complex	microtubule binding motor protein	NA
sp|Q13563|PKD2_HUMAN	109.69	1.33912
sp|Q13596|SNX1_HUMAN	59.069	-0.3708
sp|Q13620|CUL4B_HUMAN	103.98	0.730642
sp|Q13630|FCL_HUMAN	35.892	0
sp|Q13642|FHL1_HUMAN	36.263	0.741934
sp|Q13724|MOGS_HUMAN	91.916	-0.300096
sp|Q13740|CD166_HUMAN	65.102	0.335459
sp|Q13765|NACA_HUMAN;sp|E9PAV3|NACAM_HUMAN	23.384	1.70104
sp|Q13813|SPTN1_HUMAN	284.54	0.321961
sp|Q13838|DX39B_HUMAN	48.991	-0.725926
sp|Q13885|TBB2A_HUMAN	49.906	3.43776	+	Tubulin beta-2A chain	nucleotide binding; structural constituent of cytoskeleton	cell cycle; cytoskeleton organization	cytoplasm; microtubule	tubulin	Huntington disease (beta-Tubulin); Cytoskeletal regulation by Rho GTPase (Tubulin); Huntington disease (Microtubule)
sp|Q14008|CKAP5_HUMAN	225.49	-0.166802
sp|Q14019|COTL1_HUMAN	15.945	-0.195184
sp|Q14103|HNRPD_HUMAN	38.434	-0.266601
sp|Q14108|SCRB2_HUMAN	54.29	-0.980238
sp|Q14152|EIF3A_HUMAN	166.57	0.792046
sp|Q14157|UBP2L_HUMAN	114.53	0.166858
sp|Q14192|FHL2_HUMAN	32.193	1.01995
sp|Q14195|DPYL3_HUMAN	61.963	-0.85527
sp|Q14203|DCTN1_HUMAN	141.69	0.388954
sp|Q14204|DYHC1_HUMAN	532.4	0.640387
sp|Q14240|IF4A2_HUMAN	46.402	0.67155
sp|Q14247|SRC8_HUMAN	61.585	0.429392
sp|Q14258|TRI25_HUMAN	70.973	1.22232
sp|Q14315|FLNC_HUMAN	291.02	0.667173
sp|Q14320|FA50A_HUMAN	40.241	1.22714
sp|Q14444|CAPR1_HUMAN	78.365	0.190584
sp|Q14498|RBM39_HUMAN	59.379	-0.0298303
sp|Q14554|PDIA5_HUMAN	59.594	0.771363
sp|Q14566|MCM6_HUMAN	92.888	-0.730054
sp|Q14683|SMC1A_HUMAN	143.23	-0.71916
sp|Q14697|GANAB_HUMAN	106.87	-0.770286
sp|Q14764|MVP_HUMAN	99.326	0.213626
sp|Q14789|GOGB1_HUMAN	376.01	1.3927
sp|Q14847|LASP1_HUMAN	29.717	1.06564
sp|Q14974|IMB1_HUMAN	97.169	-0.0239157
sp|Q14980|NUMA1_HUMAN	238.26	-0.642655
sp|Q15005|SPCS2_HUMAN	25.003	0.356896
sp|Q15008|PSMD6_HUMAN	45.531	-0.0937445
sp|Q15019|SEPT2_HUMAN	41.487	-0.0963562
sp|Q15020|SART3_HUMAN	109.93	0
sp|Q15029|U5S1_HUMAN	109.43	-1.08754
sp|Q15041|AR6P1_HUMAN	23.362	0
sp|Q15046|SYK_HUMAN	68.047	0.663936
sp|Q15056|IF4H_HUMAN	27.385	-0.0454144
sp|Q15075|EEA1_HUMAN	162.46	0.542125
sp|Q15084|PDIA6_HUMAN	48.121	1.7731
sp|Q15102|PA1B3_HUMAN	25.734	0.456034
sp|Q15113|PCOC1_HUMAN	47.972	-0.840841
sp|Q15121|PEA15_HUMAN	15.04	0.734205
sp|Q15149|PLEC_HUMAN	531.78	0.00256925
sp|Q15155|NOMO1_HUMAN;sp|P69849|NOMO3_HUMAN;sp|Q5JPE7|NOMO2_HUMAN	134.32	0.665479
sp|Q15181|IPYR_HUMAN	32.66	1.66448
sp|Q15185|TEBP_HUMAN	18.697	0.417118
sp|Q15233|NONO_HUMAN	54.231	0.433344
sp|Q15257|PTPA_HUMAN	40.667	0.456674
sp|Q15293|RCN1_HUMAN	38.89	-1.29246
sp|Q15365|PCBP1_HUMAN	37.497	0.463427
sp|Q15366|PCBP2_HUMAN	38.58	0.996334
sp|Q15369|ELOC_HUMAN	12.473	0.697645
sp|Q15392|DHC24_HUMAN	60.101	1.48701
sp|Q15393|SF3B3_HUMAN	135.58	-0.126066
sp|Q15404|RSU1_HUMAN	31.54	2.34574
sp|Q15417|CNN3_HUMAN	36.413	-0.0749357
sp|Q15436|SC23A_HUMAN	86.16	-0.296718
sp|Q15459|SF3A1_HUMAN	88.885	-0.011301
sp|Q15629|TRAM1_HUMAN	43.071	0.392773
sp|Q15631|TSN_HUMAN	26.183	0.504209
sp|Q15637|SF01_HUMAN	68.329	0.0255857
sp|Q15691|MARE1_HUMAN	29.999	0.491286
sp|Q15717|ELAV1_HUMAN	36.091	0.618027
sp|Q15738|NSDHL_HUMAN	41.9	0.999162
sp|Q15746|MYLK_HUMAN	210.71	0.319229
sp|Q15758|AAAT_HUMAN	56.598	-1.8959
sp|Q15785|TOM34_HUMAN	34.559	-0.337129
sp|Q15836|VAMP3_HUMAN;sp|P63027|VAMP2_HUMAN	11.309	0.122564
sp|Q15942|ZYX_HUMAN	61.277	0.669929
sp|Q16181|SEPT7_HUMAN	50.679	0.52805
sp|Q16186|ADRM1_HUMAN	42.153	0.0778822
sp|Q16222|UAP1_HUMAN	58.768	0.841708
sp|Q16401|PSMD5_HUMAN	56.195	1.20254
sp|Q16531|DDB1_HUMAN	126.97	-0.896333
sp|Q16543|CDC37_HUMAN	44.468	0.839572
sp|Q16555|DPYL2_HUMAN	62.293	-0.396086
sp|Q16629|SRSF7_HUMAN	27.366	0.174561
sp|Q16630|CPSF6_HUMAN	59.209	0.903809
sp|Q16643|DREB_HUMAN	71.428	2.69981
sp|Q16647|PTGIS_HUMAN	57.103	0.207037
sp|Q16658|FSCN1_HUMAN	54.529	0.270623
sp|Q16666|IF16_HUMAN	88.255	-1.18103
sp|Q16698|DECR_HUMAN	36.067	0.719662
sp|Q16778|H2B2E_HUMAN;sp|P33778|H2B1B_HUMAN;sp|P23527|H2B1O_HUMAN;sp|P06899|H2B1J_HUMAN;sp|Q8N257|H2B3B_HUMAN;sp|Q96A08|H2B1A_HUMAN	13.92	-1.0713
sp|Q16795|NDUA9_HUMAN	42.509	0
sp|Q16836|HCDH_HUMAN	34.293	0.779365
sp|Q16851|UGPA_HUMAN	56.94	0.914526
sp|Q16881|TRXR1_HUMAN	70.905	0.552459
sp|Q16891|MIC60_HUMAN	83.677	0.0229324
sp|Q1KMD3|HNRL2_HUMAN	85.104	0.0305579
sp|Q27J81|INF2_HUMAN	135.62	0.641873
sp|Q2TAY7|SMU1_HUMAN	57.543	-0.979161
sp|Q32MZ4|LRRF1_HUMAN	89.252	0.272703
sp|Q32P28|P3H1_HUMAN	83.393	-1.00627
sp|Q3KQU3|MA7D1_HUMAN	92.819	0.908331
sp|Q3SY69|AL1L2_HUMAN	101.74	-0.902369
sp|Q3ZCM7|TBB8_HUMAN	49.775	0.868036
sp|Q53GQ0|DHB12_HUMAN	34.324	1.20482
sp|Q58FF8|H90B2_HUMAN	44.348	-1.05751
sp|Q5GLZ8|HERC4_HUMAN	118.56	1.594
sp|Q5JRX3|PREP_HUMAN	117.41	-0.639265
sp|Q5JTV8|TOIP1_HUMAN	66.248	-1.37334
sp|Q5SSJ5|HP1B3_HUMAN	61.206	-0.371192
sp|Q5SW79|CE170_HUMAN	175.29	-0.102677
sp|Q5T4S7|UBR4_HUMAN	573.83	0.118327
sp|Q5VYK3|ECM29_HUMAN	204.29	-0.1631
sp|Q63ZY3|KANK2_HUMAN	91.173	-0.614989
sp|Q6DD88|ATLA3_HUMAN	60.541	0.589928
sp|Q6IBS0|TWF2_HUMAN	39.548	1.56252
sp|Q6NUK1|SCMC1_HUMAN	53.354	0.560266
sp|Q6NYC8|PPR18_HUMAN	67.942	-0.02952
sp|Q6NZI2|PTRF_HUMAN	43.476	1.20608
sp|Q6P2Q9|PRP8_HUMAN	273.6	-0.39965
sp|Q6P5R6|RL22L_HUMAN	14.606	-0.0104939
sp|Q6PIU2|NCEH1_HUMAN	45.807	0.534663
sp|Q6PKG0|LARP1_HUMAN	123.51	0.365836
sp|Q6UVK1|CSPG4_HUMAN	250.53	-0.982747
sp|Q6Y7W6|PERQ2_HUMAN	150.07	0
sp|Q71DI3|H32_HUMAN	15.388	-1.247
sp|Q71U36|TBA1A_HUMAN;sp|Q13748|TBA3C_HUMAN;sp|Q6PEY2|TBA3E_HUMAN	50.135	-0.0772354
sp|Q7KZF4|SND1_HUMAN	102	0.0379884
sp|Q7L014|DDX46_HUMAN	117.36	0
sp|Q7L1Q6|BZW1_HUMAN	48.043	1.09407
sp|Q7L2H7|EIF3M_HUMAN	42.502	1.53962
sp|Q7L576|CYFP1_HUMAN	145.18	-0.192829
sp|Q7L5N1|CSN6_HUMAN	36.163	0.33438
sp|Q7Z406|MYH14_HUMAN	227.87	2.13892
sp|Q7Z4H8|KDEL2_HUMAN	58.572	0.0758569
sp|Q7Z6W7|DNJB7_HUMAN	35.433	0.503281
sp|Q7Z6Z7|HUWE1_HUMAN	481.89	0.896296
sp|Q86TI2|DPP9_HUMAN	98.262	0.869748
sp|Q86UE4|LYRIC_HUMAN	63.836	0.696403
sp|Q86UP2|KTN1_HUMAN	156.27	1.1395
sp|Q86V81|THOC4_HUMAN	26.888	0.27271
sp|Q86VI3|IQGA3_HUMAN	184.7	-0.744137
sp|Q86VP6|CAND1_HUMAN	136.37	0.0206677
sp|Q86WV6|STING_HUMAN	42.192	0
sp|Q86X55|CARM1_HUMAN	65.853	0.53753
sp|Q86XP3|DDX42_HUMAN	102.97	1.18
sp|Q86Y82|STX12_HUMAN	31.642	0
sp|Q8IVF2|AHNK2_HUMAN	616.62	-0.525813
sp|Q8IVL6|P3H3_HUMAN	81.836	-0.0350302
sp|Q8IVM0|CCD50_HUMAN	35.822	0.551028
sp|Q8IWE2|NXP20_HUMAN	60.741	0.642159
sp|Q8N0X7|SPG20_HUMAN	72.832	-0.867501
sp|Q8N163|CCAR2_HUMAN	102.9	-0.820848
sp|Q8N1F7|NUP93_HUMAN	93.487	0
sp|Q8N1G4|LRC47_HUMAN	63.472	0.739564
sp|Q8N357|S35F6_HUMAN	40.214	1.18247
sp|Q8N766|EMC1_HUMAN	111.76	0.779258
sp|Q8N8S7|ENAH_HUMAN	66.509	0.110973
sp|Q8NBJ5|GT251_HUMAN	71.635	0.255104
sp|Q8NBS9|TXND5_HUMAN	47.628	0.707116
sp|Q8NC51|PAIRB_HUMAN	44.965	0.315705
sp|Q8NCA5|FA98A_HUMAN	55.4	0.725167
sp|Q8NE71|ABCF1_HUMAN	95.925	-1.47175
sp|Q8TB61|S35B2_HUMAN	47.514	1.11799
sp|Q8TBC4|UBA3_HUMAN	51.852	1.95796
sp|Q8TCJ2|STT3B_HUMAN	93.673	0.753505
sp|Q8TCT9|HM13_HUMAN	41.488	2.26269
sp|Q8TDI0|CHD5_HUMAN	223.05	0
sp|Q8TDX7|NEK7_HUMAN	34.551	2.42124
sp|Q8TDZ2|MICA1_HUMAN	117.87	1.51946
sp|Q8TEA8|DTD1_HUMAN	23.423	0.529767
sp|Q8TED1|GPX8_HUMAN	23.881	0.414038
sp|Q8TEX9|IPO4_HUMAN	118.71	0.391508
sp|Q8TF05|PP4R1_HUMAN	107	0.605833
sp|Q8WUM0|NU133_HUMAN	128.98	0
sp|Q8WUM4|PDC6I_HUMAN	96.022	0.617412
sp|Q8WUP2|FBLI1_HUMAN	40.669	0.349397
sp|Q8WWI1|LMO7_HUMAN	192.69	0.887523
sp|Q8WWM7|ATX2L_HUMAN	113.37	0.156273
sp|Q8WX93|PALLD_HUMAN	150.56	-0.0366812
sp|Q8WXF1|PSPC1_HUMAN	58.743	-0.371686
sp|Q8WZ42|TITIN_HUMAN	3816	0.878999
sp|Q92499|DDX1_HUMAN	82.431	-0.613467
sp|Q92542|NICA_HUMAN	78.41	-0.0397758
sp|Q92572|AP3S1_HUMAN	21.732	0.9958
sp|Q92598|HS105_HUMAN	96.864	-0.0491742
sp|Q92616|GCN1_HUMAN	292.75	-0.0337728
sp|Q92667|AKAP1_HUMAN	97.34	0
sp|Q92688|AN32B_HUMAN	28.787	-0.533201
sp|Q92734|TFG_HUMAN	43.447	3.35145	+	Protein TFG	NA	NA	NA	NA	NA
sp|Q92804|RBP56_HUMAN	61.829	-0.701491
sp|Q92841|DDX17_HUMAN	80.272	-0.198248
sp|Q92890|UFD1_HUMAN	34.5	0.591528
sp|Q92896|GSLG1_HUMAN	134.55	0.143109
sp|Q92900|RENT1_HUMAN	124.34	0.16909
sp|Q92945|FUBP2_HUMAN	73.114	-0.051153
sp|Q92973|TNPO1_HUMAN	102.35	0.420166
sp|Q93009|UBP7_HUMAN	128.3	-1.29965
sp|Q93052|LPP_HUMAN	65.746	-0.219419
sp|Q969G5|PRDBP_HUMAN	27.701	0.342166
sp|Q969H8|MYDGF_HUMAN	18.795	0.506181
sp|Q969Q0|RL36L_HUMAN	12.469	0.0482175
sp|Q969V3|NCLN_HUMAN	62.974	1.37823
sp|Q969X5|ERGI1_HUMAN	32.592	1.77984
sp|Q96A33|CCD47_HUMAN	55.873	0.331635
sp|Q96AC1|FERM2_HUMAN	77.86	0.297652
sp|Q96AE4|FUBP1_HUMAN	67.56	0.49025
sp|Q96AG4|LRC59_HUMAN	34.93	1.45959
sp|Q96AY3|FKB10_HUMAN	64.244	1.09133
sp|Q96C19|EFHD2_HUMAN	26.697	0.683565
sp|Q96CW1|AP2M1_HUMAN	49.654	0.47084
sp|Q96D15|RCN3_HUMAN	37.493	-0.464128
sp|Q96DG6|CMBL_HUMAN	28.048	0.642437
sp|Q96FW1|OTUB1_HUMAN	31.284	0.754388
sp|Q96G03|PGM2_HUMAN	68.283	0.298586
sp|Q96GK7|FAH2A_HUMAN	34.596	0
sp|Q96HC4|PDLI5_HUMAN	63.944	0.778869
sp|Q96HE7|ERO1A_HUMAN	54.392	-0.113444
sp|Q96HY6|DDRGK_HUMAN	35.61	1.2658
sp|Q96JJ7|TMX3_HUMAN	51.871	-0.0651332
sp|Q96KB5|TOPK_HUMAN	36.085	0.610678
sp|Q96KG9|NTKL_HUMAN	89.63	1.40442
sp|Q96KP4|CNDP2_HUMAN	52.878	-1.72342
sp|Q96M27|PRRC1_HUMAN	46.701	1.29305
sp|Q96N66|MBOA7_HUMAN	52.764	1.67144
sp|Q96P70|IPO9_HUMAN	115.96	-0.00653928
sp|Q96PK6|RBM14_HUMAN	69.491	1.71132
sp|Q96QK1|VPS35_HUMAN	91.706	-0.0783019
sp|Q96T88|UHRF1_HUMAN	89.813	-0.647627
sp|Q96TA1|NIBL1_HUMAN	84.137	0.377572
sp|Q99426|TBCB_HUMAN	27.325	0.820502
sp|Q99439|CNN2_HUMAN	33.697	1.64643
sp|Q99460|PSMD1_HUMAN	105.84	-0.323878
sp|Q99497|PARK7_HUMAN	19.891	-0.135535
sp|Q99536|VAT1_HUMAN	41.92	0.447324
sp|Q99613|EIF3C_HUMAN;sp|B5ME19|EIFCL_HUMAN	105.34	0.361317
sp|Q99623|PHB2_HUMAN	33.296	1.55552
sp|Q99715|COCA1_HUMAN	333.14	-1.18505
sp|Q99729|ROAA_HUMAN	36.224	-0.125097
sp|Q99733|NP1L4_HUMAN	42.823	-0.342441
sp|Q99798|ACON_HUMAN	85.424	-2.16273
sp|Q99805|TM9S2_HUMAN	75.775	0.428642
sp|Q99829|CPNE1_HUMAN	59.058	-0.802934
sp|Q99832|TCPH_HUMAN	59.366	0.787643
sp|Q99873|ANM1_HUMAN	41.515	1.00178
sp|Q99878|H2A1J_HUMAN;sp|Q96KK5|H2A1H_HUMAN;sp|Q9BTM1|H2AJ_HUMAN;sp|Q16777|H2A2C_HUMAN;sp|Q6FI13|H2A2A_HUMAN;sp|P20671|H2A1D_HUMAN;sp|P0C0S8|H2A1_HUMAN	13.936	-0.619045
sp|Q99880|H2B1L_HUMAN;sp|Q99879|H2B1M_HUMAN;sp|Q99877|H2B1N_HUMAN;sp|Q93079|H2B1H_HUMAN;sp|Q5QNW6|H2B2F_HUMAN;sp|P62807|H2B1C_HUMAN;sp|P58876|H2B1D_HUMAN;sp|P57053|H2BFS_HUMAN;sp|O60814|H2B1K_HUMAN	13.952	-1.09659
sp|Q99961|SH3G1_HUMAN	41.489	1.78952
sp|Q9BQE3|TBA1C_HUMAN	49.895	0.274097
sp|Q9BQE5|APOL2_HUMAN	37.092	1.61037
sp|Q9BQG0|MBB1A_HUMAN	148.85	0.533069
sp|Q9BR76|COR1B_HUMAN	54.234	0.357292
sp|Q9BRF8|CPPED_HUMAN	35.548	1.92811
sp|Q9BRR6|ADPGK_HUMAN	54.088	0.670622
sp|Q9BS26|ERP44_HUMAN	46.971	0.131901
sp|Q9BSJ8|ESYT1_HUMAN	122.85	0.611697
sp|Q9BT78|CSN4_HUMAN	46.268	0.900997
sp|Q9BTV4|TMM43_HUMAN	44.875	-0.411374
sp|Q9BU23|LMF2_HUMAN	79.697	1.11661
sp|Q9BUF5|TBB6_HUMAN	49.857	1.06531
sp|Q9BUJ2|HNRL1_HUMAN	95.737	0.357092
sp|Q9BVC6|TM109_HUMAN	26.21	0.203138
sp|Q9BVG4|PBDC1_HUMAN	26.056	0
sp|Q9BVK6|TMED9_HUMAN	27.277	0.11972
sp|Q9BWD1|THIC_HUMAN	41.35	0.229918
sp|Q9BWM7|SFXN3_HUMAN	35.978	0.193738
sp|Q9BXF6|RFIP5_HUMAN	70.414	1.41653
sp|Q9BXJ9|NAA15_HUMAN	101.27	0.0467997
sp|Q9BXP5|SRRT_HUMAN	100.67	0.355758
sp|Q9BZF9|UACA_HUMAN	162.5	0.401407
sp|Q9C0C2|TB182_HUMAN	181.79	-0.154781
sp|Q9H0A0|NAT10_HUMAN	115.73	-0.308328
sp|Q9H0D6|XRN2_HUMAN	108.58	-0.161052
sp|Q9H0U4|RAB1B_HUMAN;sp|Q92928|RAB1C_HUMAN	22.171	-0.200862
sp|Q9H223|EHD4_HUMAN	61.174	0.912333
sp|Q9H299|SH3L3_HUMAN	10.438	0.0306044
sp|Q9H2D6|TARA_HUMAN	261.37	0.41955
sp|Q9H2G2|SLK_HUMAN	142.69	-1.24266
sp|Q9H2M9|RBGPR_HUMAN	155.98	0.529292
sp|Q9H3N1|TMX1_HUMAN	31.791	0.686359
sp|Q9H3P7|GCP60_HUMAN	60.593	2.14842
sp|Q9H3U1|UN45A_HUMAN	103.08	0.457397
sp|Q9H4A4|AMPB_HUMAN	72.595	0.21221
sp|Q9H4M9|EHD1_HUMAN	60.626	1.95039
sp|Q9H788|SH24A_HUMAN	52.726	0.390952
sp|Q9H832|UBE2Z_HUMAN	38.21	-0.448189
sp|Q9H8Y8|GORS2_HUMAN	47.145	0.0626048
sp|Q9H9B4|SFXN1_HUMAN	35.619	0.244671
sp|Q9HB07|MYG1_HUMAN	42.449	-0.387359
sp|Q9HB71|CYBP_HUMAN	26.21	0.0248533
sp|Q9HBL0|TENS1_HUMAN	185.7	-0.836523
sp|Q9HC07|TM165_HUMAN	34.905	1.10734
sp|Q9HC38|GLOD4_HUMAN	34.793	-0.0733429
sp|Q9HD45|TM9S3_HUMAN	67.887	0.741194
sp|Q9HDC9|APMAP_HUMAN	46.48	0.738399
sp|Q9NP61|ARFG3_HUMAN	56.928	0.569587
sp|Q9NP72|RAB18_HUMAN	22.977	0.909553
sp|Q9NPA0|EMC7_HUMAN	26.47	-0.108904
sp|Q9NPQ8|RIC8A_HUMAN	59.709	4.01799	+	Synembryn-A	GTPase activity; enzyme activator activity; guanyl-nucleotide exchange factor activity; nucleotide binding; protein binding; pyrophosphatase activity	G-protein coupled receptor signaling pathway; catabolic process; nitrogen compound metabolic process; regulation of nucleobase-containing compound metabolic process; regulation of phosphate metabolic process; response to stimulus	Cytoplasm; plasma membrane	NA	NA
sp|Q9NQC3|RTN4_HUMAN	129.93	2.24494
sp|Q9NR12|PDLI7_HUMAN	49.844	0.930486
sp|Q9NR30|DDX21_HUMAN	87.343	-0.979025
sp|Q9NR31|SAR1A_HUMAN;sp|Q9Y6B6|SAR1B_HUMAN	22.367	0.667049
sp|Q9NR45|SIAS_HUMAN	40.307	1.95831
sp|Q9NSD9|SYFB_HUMAN	66.115	-0.0827152
sp|Q9NSE4|SYIM_HUMAN	113.79	-0.672987
sp|Q9NT62|ATG3_HUMAN	35.864	1.19027
sp|Q9NTJ5|SAC1_HUMAN	66.966	0.712927
sp|Q9NTK5|OLA1_HUMAN	44.743	1.27065
sp|Q9NUU7|DD19A_HUMAN;sp|Q9UMR2|DD19B_HUMAN	53.974	0.353127
sp|Q9NVA2|SEP11_HUMAN	49.398	0.622657
sp|Q9NVD7|PARVA_HUMAN	42.243	0.117836
sp|Q9NVI7|ATD3A_HUMAN	71.368	0.360213
sp|Q9NX63|MIC19_HUMAN	26.152	0.10409
sp|Q9NY33|DPP3_HUMAN	82.588	0.279252
sp|Q9NYL4|FKB11_HUMAN	22.18	1.13439
sp|Q9NYL9|TMOD3_HUMAN	39.594	-0.323315
sp|Q9NYU2|UGGG1_HUMAN	177.19	0.450826
sp|Q9NZ01|TECR_HUMAN	36.034	-1.70057
sp|Q9NZM1|MYOF_HUMAN	234.71	-0.142721
sp|Q9NZN3|EHD3_HUMAN	60.886	0.522175
sp|Q9NZN4|EHD2_HUMAN	61.161	0.685429
sp|Q9P035|HACD3_HUMAN	43.159	-0.229535
sp|Q9P0L0|VAPA_HUMAN	27.893	1.19403
sp|Q9P2E9|RRBP1_HUMAN	152.47	0.712414
sp|Q9P2J5|SYLC_HUMAN	134.46	-0.494899
sp|Q9UBB4|ATX10_HUMAN	53.488	1.14293
sp|Q9UBE0|SAE1_HUMAN	38.449	-0.0443651
sp|Q9UBG0|MRC2_HUMAN	166.67	0.0112919
sp|Q9UBM7|DHCR7_HUMAN	54.489	1.11701
sp|Q9UBQ0|VPS29_HUMAN	20.505	0
sp|Q9UBQ5|EIF3K_HUMAN	25.059	0.802584
sp|Q9UBQ7|GRHPR_HUMAN	35.668	0.717137
sp|Q9UBR2|CATZ_HUMAN	33.868	0
sp|Q9UBS4|DJB11_HUMAN	40.513	0
sp|Q9UBT2|SAE2_HUMAN	71.223	0.0778988
sp|Q9UBW8|CSN7A_HUMAN	30.276	0.634917
sp|Q9UDY2|ZO2_HUMAN	133.96	-0.133441
sp|Q9UDY4|DNJB4_HUMAN	37.806	0
sp|Q9UFN0|NPS3A_HUMAN	28.466	0
sp|Q9UGI8|TES_HUMAN	47.996	0.371987
sp|Q9UH65|SWP70_HUMAN	68.997	-0.382351
sp|Q9UH99|SUN2_HUMAN	80.31	0.149201
sp|Q9UHB6|LIMA1_HUMAN	85.225	0.412047
sp|Q9UHC7|MKRN1_HUMAN	53.349	1.81125
sp|Q9UHD8|SEPT9_HUMAN	65.401	0.367418
sp|Q9UHG3|PCYOX_HUMAN	56.639	2.16933
sp|Q9UHL4|DPP2_HUMAN	54.341	1.19129
sp|Q9UHX1|PUF60_HUMAN	59.875	-0.524584
sp|Q9UIJ7|KAD3_HUMAN	25.565	0.346656
sp|Q9UJ70|NAGK_HUMAN	37.375	1.09195
sp|Q9UJU6|DBNL_HUMAN	48.207	1.046
sp|Q9UJZ1|STML2_HUMAN	38.534	-0.0411804
sp|Q9UK76|HN1_HUMAN	16.014	0.373393
sp|Q9UKM9|RALY_HUMAN	32.463	0
sp|Q9UL25|RAB21_HUMAN	24.347	0.657467
sp|Q9UL46|PSME2_HUMAN	27.401	1.411
sp|Q9ULV4|COR1C_HUMAN	53.248	1.92566
sp|Q9UMS4|PRP19_HUMAN	55.18	-1.41008
sp|Q9UMY4|SNX12_HUMAN	19.73	0.0324077
sp|Q9UN86|G3BP2_HUMAN	54.12	1.04224
sp|Q9UNE7|CHIP_HUMAN	34.856	0.380939
sp|Q9UNF0|PACN2_HUMAN	55.738	0.195193
sp|Q9UNF1|MAGD2_HUMAN	64.953	0
sp|Q9UNH7|SNX6_HUMAN	46.648	0
sp|Q9UNM6|PSD13_HUMAN	42.945	0.515279
sp|Q9UNZ2|NSF1C_HUMAN	40.572	-0.166198
sp|Q9UQ80|PA2G4_HUMAN	43.786	0.588271
sp|Q9UQE7|SMC3_HUMAN	141.54	-0.537213
sp|Q9Y230|RUVB2_HUMAN	51.156	0.744845
sp|Q9Y262|EIF3L_HUMAN	66.726	0.487938
sp|Q9Y263|PLAP_HUMAN	87.156	1.06771
sp|Q9Y265|RUVB1_HUMAN	50.227	0.383444
sp|Q9Y266|NUDC_HUMAN	38.242	0.558496
sp|Q9Y281|COF2_HUMAN	18.736	1.85789
sp|Q9Y285|SYFA_HUMAN	57.563	1.0834
sp|Q9Y2B0|CNPY2_HUMAN	20.652	1.12762
sp|Q9Y2D5|AKAP2_HUMAN	94.659	0.917282
sp|Q9Y2Q3|GSTK1_HUMAN	25.497	0.640684
sp|Q9Y2W1|TR150_HUMAN	108.66	0.401842
sp|Q9Y2Z0|SGT1_HUMAN	41.024	0.65861
sp|Q9Y371|SHLB1_HUMAN	40.796	0.749294
sp|Q9Y3A5|SBDS_HUMAN	28.763	2.95696	+	Ribosome maturation protein SBDS	RNA binding	cellular component biogenesis; cellular process; nitrogen compound metabolic process; rRNA metabolic process	cytoplasm; nucleus	nuclease; transcription factor	NA
sp|Q9Y3B8|ORN_HUMAN	26.832	0.495848
sp|Q9Y3F4|STRAP_HUMAN	38.438	0.977849
sp|Q9Y3I0|RTCB_HUMAN	55.21	0.448912
sp|Q9Y490|TLN1_HUMAN	269.76	0.458392
sp|Q9Y4G6|TLN2_HUMAN	271.61	0
sp|Q9Y4L1|HYOU1_HUMAN	111.33	0.37415
sp|Q9Y4R8|TELO2_HUMAN	91.746	0.551873
sp|Q9Y520|PRC2C_HUMAN	316.91	0.618659
sp|Q9Y5B9|SP16H_HUMAN	119.91	-0.729806
sp|Q9Y5P6|GMPPB_HUMAN	39.834	2.24519
sp|Q9Y5X1|SNX9_HUMAN	66.591	-0.0752884
sp|Q9Y5X3|SNX5_HUMAN	46.816	0.487666
sp|Q9Y617|SERC_HUMAN	40.422	-0.661506
sp|Q9Y639|NPTN_HUMAN	44.387	0.746738
sp|Q9Y678|COPG1_HUMAN	97.717	0.182477
sp|Q9Y696|CLIC4_HUMAN	28.772	0.515756
sp|Q9Y6A9|SPCS1_HUMAN	11.805	0.557133
sp|Q9Y6C9|MTCH2_HUMAN	33.331	0.666096
sp|Q9Y6E0|STK24_HUMAN	49.307	0
sp|Q9Y6E2|BZW2_HUMAN	48.162	1.051
sp|Q9Y6G9|DC1L1_HUMAN	56.578	-0.467687
sp|Q9Y6M1|IF2B2_HUMAN	66.121	0.598116
sp|Q9Y6N5|SQRD_HUMAN	49.96	-0.644107
sp|Q9Y6Y8|S23IP_HUMAN	111.08	0.175605

## Sheet: vehicle vs GT3
Majority protein IDs	MW (kDa)	T-test statistic (G/U)	T-test Significant (G/U)	Gene Name	PANTHER GO-SLIM Molecular Function	PANTHER GO-SLIM Biological Process	PANTHER GO-SLIM Cellular Component	PANTHER Protein class	PANTHER Pathway category
sp|A0AVT1|UBA6_HUMAN	117.97	1.05289
sp|O00151|PDLI1_HUMAN	36.071	0
sp|O00154|BACH_HUMAN	41.796	1.28079
sp|O00159|MYO1C_HUMAN	121.68	0.662604
sp|O00170|AIP_HUMAN	37.636	2.58617
sp|O00203|AP3B1_HUMAN	121.32	0
sp|O00231|PSD11_HUMAN	47.463	1.03715
sp|O00232|PSD12_HUMAN	52.904	1.28671
sp|O00264|PGRC1_HUMAN	21.671	1.41591
sp|O00299|CLIC1_HUMAN	26.922	1.48064
sp|O00303|EIF3F_HUMAN	37.563	1.07912
sp|O00410|IPO5_HUMAN	123.63	1.05947
sp|O00429|DNM1L_HUMAN	81.876	1.10346
sp|O00461|GOLI4_HUMAN	81.879	0.0569947
sp|O00469|PLOD2_HUMAN	84.685	0.00504214
sp|O00487|PSDE_HUMAN	34.577	4.61083	+	26S proteasome non-ATPase regulatory subunit 14	NA (not available)	sequence-specific DNA binding transcription factor activity	NA	metalloprotease; transcription factor	Ubiquitin proteasome pathway (26S proteasome); Cell cycle (Proteasome)
sp|O00505|IMA4_HUMAN	57.81	0.944563
sp|O00567|NOP56_HUMAN	66.049	0.556513
sp|O00571|DDX3X_HUMAN	73.243	1.60883
sp|O00629|IMA3_HUMAN	57.886	1.7587
sp|O00743|PPP6_HUMAN	35.144	0.317238
sp|O00764|PDXK_HUMAN	35.102	1.26707
sp|O14558|HSPB6_HUMAN	17.135	0.237164
sp|O14579|COPE_HUMAN	34.482	1.68216
sp|O14617|AP3D1_HUMAN	130.16	0.0238637
sp|O14773|TPP1_HUMAN	61.247	0.158112
sp|O14818|PSA7_HUMAN;sp|Q8TAA3|PSA7L_HUMAN	27.887	0.272509
sp|O14908|GIPC1_HUMAN	36.049	0.608312
sp|O14949|QCR8_HUMAN	9.9062	-0.201037
sp|O14964|HGS_HUMAN	86.191	-0.171147
sp|O14974|MYPT1_HUMAN	115.28	0.538532
sp|O14979|HNRDL_HUMAN	46.437	2.85508	+	Heterogeneous nuclear ribonucleoprotein D-like	NA	NA	NA	NA	NA
sp|O14980|XPO1_HUMAN	123.38	-0.0257323
sp|O15027|SC16A_HUMAN	233.51	-0.474735
sp|O15067|PUR4_HUMAN	144.73	0.682905
sp|O15143|ARC1B_HUMAN	40.949	1.00785
sp|O15144|ARPC2_HUMAN	34.333	1.68053
sp|O15145|ARPC3_HUMAN	20.546	-0.129312
sp|O15173|PGRC2_HUMAN	23.818	1.5265
sp|O15260|SURF4_HUMAN	30.394	1.23632
sp|O15371|EIF3D_HUMAN	63.972	1.78996
sp|O15372|EIF3H_HUMAN	39.93	-0.787997
sp|O15400|STX7_HUMAN	29.815	0
sp|O15427|MOT4_HUMAN	49.469	-1.88246
sp|O15460|P4HA2_HUMAN	60.901	2.75933
sp|O15498|YKT6_HUMAN	22.417	1.41555
sp|O43143|DHX15_HUMAN	90.932	0.183517
sp|O43175|SERA_HUMAN	56.65	2.2468
sp|O43237|DC1L2_HUMAN	54.099	2.42346
sp|O43242|PSMD3_HUMAN	60.977	2.43801
sp|O43294|TGFI1_HUMAN	49.814	1.06154
sp|O43390|HNRPR_HUMAN	70.942	2.34692
sp|O43396|TXNL1_HUMAN	32.251	1.1558
sp|O43399|TPD54_HUMAN	22.237	0.223001
sp|O43488|ARK72_HUMAN;sp|Q8NHP1|ARK74_HUMAN	39.589	1.18561
sp|O43491|E41L2_HUMAN	112.59	0.233573
sp|O43493|TGON2_HUMAN	51.112	-0.31345
sp|O43681|ASNA_HUMAN	38.792	0.290683
sp|O43707|ACTN4_HUMAN	104.85	0.0942295
sp|O43765|SGTA_HUMAN	34.063	3.20316	+	Small glutamine-rich tetratricopeptide repeat-containing protein alpha	NA	NA	NA	NA	NA
sp|O43776|SYNC_HUMAN	62.942	2.26252
sp|O43795|MYO1B_HUMAN	131.98	0.405922
sp|O43809|CPSF5_HUMAN	26.227	1.56394
sp|O43847|NRDC_HUMAN	131.57	0.759735
sp|O43852|CALU_HUMAN	37.106	1.96816
sp|O43865|SAHH2_HUMAN;sp|Q96HN2|SAHH3_HUMAN	58.951	0.432271
sp|O60264|SMCA5_HUMAN;sp|P28370|SMCA1_HUMAN	121.9	2.4359
sp|O60271|JIP4_HUMAN	146.2	0.930506
sp|O60493|SNX3_HUMAN	18.762	0.512928
sp|O60506|HNRPQ_HUMAN	69.602	2.30328
sp|O60568|PLOD3_HUMAN	84.784	3.85018	+	Procollagen-lysine,2-oxoglutarate 5-dioxygenase 3	oxidoreductase activity	cell adhesion; cellular process; protein metabolic process		oxygenase	NA
sp|O60610|DIAP1_HUMAN	141.35	1.35975
sp|O60664|PLIN3_HUMAN	47.074	1.09692
sp|O60684|IMA7_HUMAN;sp|O15131|IMA6_HUMAN	60.029	1.38175
sp|O60701|UGDH_HUMAN	55.023	1.60413
sp|O60716|CTND1_HUMAN	108.17	1.03257
sp|O60749|SNX2_HUMAN	58.47	-0.143786
sp|O60763|USO1_HUMAN	107.89	0.923669
sp|O60832|DKC1_HUMAN	57.673	0.716805
sp|O60841|IF2P_HUMAN	138.83	1.19783
sp|O60869|EDF1_HUMAN	16.368	-0.311779
sp|O60884|DNJA2_HUMAN	45.745	1.28047
sp|O75083|WDR1_HUMAN	66.193	1.234
sp|O75131|CPNE3_HUMAN	60.13	0.936326
sp|O75326|SEM7A_HUMAN	74.823	0.4201
sp|O75347|TBCA_HUMAN	12.855	-0.716899
sp|O75351|VPS4B_HUMAN	49.301	1.87921
sp|O75352|MPU1_HUMAN	26.638	1.07512
sp|O75368|SH3L1_HUMAN	12.774	-0.81857
sp|O75369|FLNB_HUMAN	278.16	-0.46561
sp|O75390|CISY_HUMAN	51.712	0.733905
sp|O75396|SC22B_HUMAN	24.593	1.33721
sp|O75489|NDUS3_HUMAN	30.241	0
sp|O75494|SRS10_HUMAN	31.3	1.62341
sp|O75533|SF3B1_HUMAN	145.83	1.11294
sp|O75534|CSDE1_HUMAN	88.884	0.35056
sp|O75643|U520_HUMAN	244.5	0.17191
sp|O75718|CRTAP_HUMAN	46.561	0
sp|O75746|CMC1_HUMAN;sp|Q9UJS0|CMC2_HUMAN	74.761	1.70605
sp|O75821|EIF3G_HUMAN	35.611	-0.135028
sp|O75822|EIF3J_HUMAN	29.062	2.79608	+	Eukaryotic translation initiation factor 3 subunit J	NA	NA	cytoplasm; protein complex	translation initiation factor	NA
sp|O75828|CBR3_HUMAN	30.85	2.04667
sp|O75874|IDHC_HUMAN	46.659	1.55989
sp|O75915|PRAF3_HUMAN	21.614	-0.196257
sp|O75937|DNJC8_HUMAN	29.841	0.533268
sp|O75947|ATP5H_HUMAN	18.491	-0.24379
sp|O75964|ATP5L_HUMAN	11.428	-0.360191
sp|O76003|GLRX3_HUMAN	37.432	0.746398
sp|O76021|RL1D1_HUMAN	54.972	1.41602
sp|O76024|WFS1_HUMAN	100.29	-0.0358233
sp|O94760|DDAH1_HUMAN	31.121	2.1467
sp|O94826|TOM70_HUMAN	67.454	2.68078
sp|O94855|SC24D_HUMAN	113.01	0.195473
sp|O94874|UFL1_HUMAN	89.594	-0.126347
sp|O94905|ERLN2_HUMAN	37.839	5.517	+	Erlin-2	lipid binding	biosynthetic process; nitrogen compound metabolic process; regulation of transcription from RNA polymerase II promoter; response to stress; signal transduction	cytoplasm; endoplasmic reticulum; nuclear outer membrane-endoplasmic reticulum membrane network	NA	NA
sp|O94906|PRP6_HUMAN	106.92	0.111554
sp|O94925|GLSK_HUMAN	73.46	1.97502
sp|O94979|SC31A_HUMAN	133.01	0.928323
sp|O95168|NDUB4_HUMAN	15.208	0
sp|O95292|VAPB_HUMAN	27.228	0
sp|O95302|FKBP9_HUMAN	63.083	2.20449
sp|O95336|6PGL_HUMAN	27.547	1.66457
sp|O95340|PAPS2_HUMAN	69.5	1.44208
sp|O95347|SMC2_HUMAN	135.65	-0.379319
sp|O95373|IPO7_HUMAN	119.52	-0.379366
sp|O95394|AGM1_HUMAN	59.851	2.34702
sp|O95486|SC24A_HUMAN	119.75	1.33671
sp|O95571|ETHE1_HUMAN	27.873	1.68915
sp|O95573|ACSL3_HUMAN	80.419	1.31111
sp|O95782|AP2A1_HUMAN	107.54	0.975038
sp|O95980|RECK_HUMAN	106.46	-1.572
sp|O96005|CLPT1_HUMAN	76.096	1.07615
sp|P00338|LDHA_HUMAN	36.688	2.12898
sp|P00352|AL1A1_HUMAN	54.861	0.951818
sp|P00367|DHE3_HUMAN;sp|P49448|DHE4_HUMAN	61.397	1.72653
sp|P00387|NB5R3_HUMAN	34.234	2.73272
sp|P00390|GSHR_HUMAN	56.256	2.42179
sp|P00403|COX2_HUMAN	25.565	0.909755
sp|P00491|PNPH_HUMAN	32.118	0.9633
sp|P00505|AATM_HUMAN	47.517	0.0431353
sp|P00533|EGFR_HUMAN	134.28	0.690108
sp|P00558|PGK1_HUMAN	44.614	2.46053
sp|P00966|ASSY_HUMAN	46.53	0.842389
sp|P01033|TIMP1_HUMAN	23.171	0
sp|P01891|1A68_HUMAN;sp|P30453|1A34_HUMAN;sp|P30457|1A66_HUMAN;sp|P30450|1A26_HUMAN;sp|P18462|1A25_HUMAN;sp|P30459|1A74_HUMAN;sp|P10314|1A32_HUMAN	40.908	0.716327
sp|P02452|CO1A1_HUMAN	138.94	0.554901
sp|P02511|CRYAB_HUMAN	20.159	0.697241
sp|P02545|LMNA_HUMAN	74.139	2.0404
sp|P02751|FINC_HUMAN	262.62	1.19583
sp|P02786|TFR1_HUMAN	84.87	-1.23878
sp|P04040|CATA_HUMAN	59.755	2.45756
sp|P04062|GLCM_HUMAN	59.716	2.71973
sp|P04075|ALDOA_HUMAN	39.42	2.30336
sp|P04083|ANXA1_HUMAN	38.714	2.16903
sp|P04179|SODM_HUMAN	24.722	0.755477
sp|P04181|OAT_HUMAN	48.534	0.0171017
sp|P04216|THY1_HUMAN	17.935	1.71406
sp|P04350|TBB4A_HUMAN	49.585	1.13932
sp|P04406|G3P_HUMAN	36.053	2.73583
sp|P04632|CPNS1_HUMAN	28.315	0.692852
sp|P04792|HSPB1_HUMAN	22.782	-0.0452675
sp|P04843|RPN1_HUMAN	68.569	2.59916
sp|P04844|RPN2_HUMAN	69.283	0.361471
sp|P04899|GNAI2_HUMAN;sp|P63096|GNAI1_HUMAN	40.45	0.964511
sp|P05023|AT1A1_HUMAN	112.89	0.188553
sp|P05120|PAI2_HUMAN	46.596	1.42881
sp|P05121|PAI1_HUMAN	45.059	1.28318
sp|P05141|ADT2_HUMAN	32.852	1.14544
sp|P05198|IF2A_HUMAN	36.112	1.68197
sp|P05204|HMGN2_HUMAN	9.3926	-0.873808
sp|P05386|RLA1_HUMAN	11.514	0.185987
sp|P05388|RLA0_HUMAN;sp|Q8NHW5|RLA0L_HUMAN	34.273	2.25208
sp|P05455|LA_HUMAN	46.836	1.35621
sp|P05556|ITB1_HUMAN	88.414	0.375775
sp|P06132|DCUP_HUMAN	40.786	0.644027
sp|P06493|CDK1_HUMAN	34.095	1.03684
sp|P06576|ATPB_HUMAN	56.559	2.10057
sp|P06703|S10A6_HUMAN	10.18	0.390062
sp|P06733|ENOA_HUMAN	47.168	1.90375
sp|P06744|G6PI_HUMAN	63.146	1.83926
sp|P06748|NPM_HUMAN	32.575	2.00404
sp|P06753|TPM3_HUMAN	32.95	3.59623	+	Tropomyosin alpha-3 chain	actin binding	cellular process; cytoskeleton organization; muscle contraction	actin cytoskeleton; intracellular; protein complex	actin binding motor protein	NA
sp|P06756|ITAV_HUMAN	116.04	0.374106
sp|P07195|LDHB_HUMAN	36.638	2.30567
sp|P07203|GPX1_HUMAN	22.088	-0.340267
sp|P07237|PDIA1_HUMAN	57.116	2.53449
sp|P07339|CATD_HUMAN	44.552	1.13616
sp|P07355|ANXA2_HUMAN;sp|A6NMY6|AXA2L_HUMAN	38.604	3.09948	+	Annexin A2	NA	fatty acid metabolic process	NA	NA	NA
				Putative annexin A2-like protein
sp|P07384|CAN1_HUMAN	81.889	1.73793
sp|P07437|TBB5_HUMAN	49.67	1.99011
sp|P07686|HEXB_HUMAN	63.111	0
sp|P07737|PROF1_HUMAN	15.054	0.292817
sp|P07741|APT_HUMAN	19.608	0.483013
sp|P07814|SYEP_HUMAN	170.59	1.52821
sp|P07858|CATB_HUMAN	37.821	0.830014
sp|P07900|HS90A_HUMAN	84.659	0.287632
sp|P07910|HNRPC_HUMAN	33.67	0.576365
sp|P07954|FUMH_HUMAN	54.636	0.518317
sp|P08123|CO1A2_HUMAN	129.31	0.948983
sp|P08133|ANXA6_HUMAN	75.872	2.17494
sp|P08195|4F2_HUMAN	67.993	1.47295
sp|P08238|HS90B_HUMAN	83.263	0.1231
sp|P08240|SRPRA_HUMAN	69.81	2.82309	+	Signal recognition particle receptor subunit alpha	GTPase activity; binding; pyrophosphatase activity	catabolic process; cellular process; nitrogen compound metabolic process; nucleobase-containing compound metabolic process; phosphate-containing compound metabolic process	NA	G-protein; RNA binding protein; receptor	NA
sp|P08243|ASNS_HUMAN	64.369	1.03468
sp|P08473|NEP_HUMAN	85.513	-0.00767383
sp|P08559|ODPA_HUMAN	43.295	0
sp|P08621|RU17_HUMAN	51.556	1.76159
sp|P08648|ITA5_HUMAN	114.54	0.643363
sp|P08670|VIME_HUMAN	53.651	2.10915
sp|P08708|RS17_HUMAN	15.55	0.367924
sp|P08758|ANXA5_HUMAN	35.936	2.95808	+	Annexin A5	NA	fatty acid metabolic process	NA	NA	Gonadotropin-releasing hormone receptor pathway (Annexin A5); Gonadotropin-releasing hormone receptor pathway (Annexin A5; Gonadotropin-releasing hormone receptor pathway (Annexin A5)
sp|P08865|RSSA_HUMAN	32.854	3.10419	+	40S ribosomal protein SA	structural constituent of ribosome	RNA localization; biosynthetic process; cellular component biogenesis; cellular process; nitrogen compound metabolic process; nuclear transport; nucleobase-containing compound transport; organelle organization; rRNA metabolic process; translation	cytosol; organelle; ribosome	NA	NA
sp|P09012|SNRPA_HUMAN	31.279	1.8067
sp|P09211|GSTP1_HUMAN	23.356	0.650883
sp|P09382|LEG1_HUMAN	14.716	0.284996
sp|P09429|HMGB1_HUMAN	24.893	1.60579
sp|P09486|SPRC_HUMAN	34.632	2.54467
sp|P09493|TPM1_HUMAN	32.708	4.3923	+	Tropomyosin alpha-1 chain	actin binding	cellular process; cytoskeleton organization; muscle contraction	actin cytoskeleton; intracellular; protein complex	actin binding motor protein	NA
sp|P09496|CLCA_HUMAN	27.076	1.58527
sp|P09497|CLCB_HUMAN	25.19	2.54147
sp|P09525|ANXA4_HUMAN	35.882	1.51111
sp|P09543|CN37_HUMAN	47.578	0.710039
sp|P09601|HMOX1_HUMAN	32.818	2.15194
sp|P09619|PGFRB_HUMAN	123.97	0.349751
sp|P09622|DLDH_HUMAN	54.177	1.48149
sp|P09651|ROA1_HUMAN;sp|Q32P51|RA1L2_HUMAN	38.746	2.56573
sp|P09669|COX6C_HUMAN	8.7813	-1.00722
sp|P09874|PARP1_HUMAN	113.08	0.522602
sp|P09936|UCHL1_HUMAN	24.824	1.15588
sp|P09960|LKHA4_HUMAN	69.284	1.59912
sp|P09972|ALDOC_HUMAN	39.455	1.83492
sp|P0DMV9|HS71B_HUMAN;sp|P0DMV8|HS71A_HUMAN	70.051	2.87574	+	Heat shock 70 kDa protein 1A	nucleotide binding; protein binding; pyrophosphatase activity	catabolic process; cellular process; nitrogen compound metabolic process; nucleobase-containing compound metabolic process; phosphate-containing compound metabolic process; protein folding; response to abiotic stimulus; response to stress	cytosol; extracellular space; nucleus; protein complex; protein complex	NA	Gonadotropin-releasing hormone receptor pathway (miR-132/212); Apoptosis signaling pathway (Heat shock protein 70); Parkinson disease (Heat shock protein 70)
				Heat shock 70 kDa protein 1B
sp|P10155|RO60_HUMAN	60.67	1.37771
sp|P10301|RRAS_HUMAN	23.48	1.06596
sp|P10321|1C07_HUMAN	40.648	0
sp|P10412|H14_HUMAN	21.865	1.86639
sp|P10644|KAP0_HUMAN	42.981	1.68223
sp|P10768|ESTD_HUMAN	31.462	1.68089
sp|P10809|CH60_HUMAN	61.054	2.26035
sp|P11021|GRP78_HUMAN	72.332	2.42365
sp|P11047|LAMC1_HUMAN	177.6	1.27437
sp|P11142|HSP7C_HUMAN	70.897	2.01999
sp|P11177|ODPB_HUMAN	39.233	0
sp|P11216|PYGB_HUMAN	96.695	-0.374288
sp|P11234|RALB_HUMAN	23.408	2.03891
sp|P11279|LAMP1_HUMAN	44.882	-0.394088
sp|P11387|TOP1_HUMAN	90.725	1.77048
sp|P11413|G6PD_HUMAN	59.256	1.6689
sp|P11586|C1TC_HUMAN	101.56	0.901305
sp|P11717|MPRI_HUMAN	274.37	1.0287
sp|P11766|ADHX_HUMAN	39.724	0.151278
sp|P11940|PABP1_HUMAN	70.67	1.85785
sp|P12004|PCNA_HUMAN	28.768	1.66693
sp|P12081|SYHC_HUMAN	57.41	1.54062
sp|P12109|CO6A1_HUMAN	108.53	1.1552
sp|P12110|CO6A2_HUMAN	108.58	0.933061
sp|P12111|CO6A3_HUMAN	343.67	0.156022
sp|P12236|ADT3_HUMAN	32.866	1.12787
sp|P12268|IMDH2_HUMAN	55.804	1.57491
sp|P12270|TPR_HUMAN	267.29	-0.318523
sp|P12814|ACTN1_HUMAN	103.06	0.963588
sp|P12955|PEPD_HUMAN	54.548	1.82624
sp|P12956|XRCC6_HUMAN	69.842	1.97949
sp|P13010|XRCC5_HUMAN	82.704	1.085
sp|P13073|COX41_HUMAN	19.576	-0.216071
sp|P13489|RINI_HUMAN	49.973	1.81939
sp|P13639|EF2_HUMAN	95.337	0.346427
sp|P13667|PDIA4_HUMAN	72.932	2.33853
sp|P13674|P4HA1_HUMAN	61.049	2.19222
sp|P13797|PLST_HUMAN	70.81	1.80164
sp|P13804|ETFA_HUMAN	35.079	1.04149
sp|P13861|KAP2_HUMAN	45.518	1.14014
sp|P13987|CD59_HUMAN	14.177	0.719926
sp|P14314|GLU2B_HUMAN	59.425	4.76118	+	Glucosidase 2 subunit beta	enzyme regulator activity; protein binding; transferase activity	protein glycosylation; regulation of carbohydrate metabolic process	NA	enzyme modulator; transferase	NA
sp|P14324|FPPS_HUMAN	48.275	2.79531	+	Farnesyl pyrophosphate synthase	transferase activity	biosynthetic process; cellular process; phospholipid metabolic process	cytoplasm	acyltransferase	Cholesterol biosynthesis (Geranyl trans-transferase)
sp|P14550|AK1A1_HUMAN	36.573	2.64008
sp|P14618|KPYM_HUMAN	57.936	2.14113
sp|P14625|ENPL_HUMAN	92.468	1.31083
sp|P14866|HNRPL_HUMAN	64.132	1.63432
sp|P14868|SYDC_HUMAN	57.136	0.95196
sp|P15121|ALDR_HUMAN	35.853	2.30732
sp|P15144|AMPN_HUMAN	109.54	-0.15781
sp|P15170|ERF3A_HUMAN;sp|Q8IYD1|ERF3B_HUMAN	55.755	1.60858
sp|P15311|EZRI_HUMAN	69.412	2.2847
sp|P15559|NQO1_HUMAN	30.867	0.488072
sp|P15586|GNS_HUMAN	62.081	2.78777
sp|P15880|RS2_HUMAN	31.324	1.8527
sp|P16070|CD44_HUMAN	81.537	0.820638
sp|P16152|CBR1_HUMAN	30.375	2.5577
sp|P16401|H15_HUMAN	22.58	1.98304
sp|P16615|AT2A2_HUMAN	114.76	0.529907
sp|P16949|STMN1_HUMAN	17.302	1.17551
sp|P16989|YBOX3_HUMAN	40.089	0.139226
sp|P17096|HMGA1_HUMAN	11.676	-0.934714
sp|P17174|AATC_HUMAN	46.247	0.886948
sp|P17301|ITA2_HUMAN	129.29	0.860341
sp|P17612|KAPCA_HUMAN;sp|P22694|KAPCB_HUMAN	40.589	2.88627	+	NA	NA	NA	NA	NA	NA
				cAMP-dependent protein kinase catalytic subunit beta		mitosis; muscle contraction; neurological system process	NA	NA	Inflammation mediated by chemokine and cytokine signaling pathway (Protein kinase A); Metabotropic glutamate receptor group II pathway (Protein kinase A); GABA-B receptor II signaling (Protein kinase A);Muscarinic acetylcholine receptor 2 and 4 signaling pathway (Protein kinase A); CCKR signaling map (PKA-Calpha/beta/gamma); Endothelin signaling pathway (Protein kinase A); Enkephalin release (Pro…
sp|P17655|CAN2_HUMAN	79.994	1.83724
sp|P17812|PYRG1_HUMAN	66.69	2.85725	+	CTP synthase 1	ligase activity	pyrimidine nucleobase metabolic process	NA	cysteine protease; ligase	De novo pyrimidine ribonucleotides biosythesis (CTP synthase)
sp|P17813|EGLN_HUMAN	70.577	1.12977
sp|P17844|DDX5_HUMAN	69.147	1.33578
sp|P17858|PFKAL_HUMAN	85.018	0.300038
sp|P17931|LEG3_HUMAN	26.152	1.92172
sp|P17980|PRS6A_HUMAN	49.203	1.81408
sp|P17987|TCPA_HUMAN	60.343	2.57882
sp|P18077|RL35A_HUMAN	12.538	-2.11577
sp|P18085|ARF4_HUMAN;sp|P84085|ARF5_HUMAN	20.511	-1.22622
sp|P18124|RL7_HUMAN	29.225	2.31918
sp|P18206|VINC_HUMAN	123.8	0.795939
sp|P18463|1B37_HUMAN;sp|P30464|1B15_HUMAN;sp|P30460|1B08_HUMAN;sp|P30466|1B18_HUMAN	40.456	1.25033
sp|P18621|RL17_HUMAN	21.397	0.955401
sp|P18669|PGAM1_HUMAN	28.804	0.307015
sp|P19105|ML12A_HUMAN;sp|O14950|ML12B_HUMAN	19.794	0.978413
sp|P19338|NUCL_HUMAN	76.613	1.52497
sp|P19367|HXK1_HUMAN	102.48	0.652731
sp|P19623|SPEE_HUMAN	33.824	2.67085
sp|P20042|IF2B_HUMAN	38.388	1.82512
sp|P20073|ANXA7_HUMAN	52.739	1.18105
sp|P20337|RAB3B_HUMAN	24.758	0.93951
sp|P20340|RAB6A_HUMAN;sp|Q9NRW1|RAB6B_HUMAN	23.593	0.770446
sp|P20618|PSB1_HUMAN	26.489	0.157076
sp|P20700|LMNB1_HUMAN	66.408	1.34312
sp|P20810|ICAL_HUMAN	76.572	0.984574
sp|P20908|CO5A1_HUMAN	183.56	-0.127893
sp|P21281|VATB2_HUMAN	56.5	1.18751
sp|P21291|CSRP1_HUMAN	20.567	0.348459
sp|P21333|FLNA_HUMAN	280.74	-0.376575
sp|P21399|ACOC_HUMAN	98.398	0.0891885
sp|P21589|5NTD_HUMAN	63.367	0.979429
sp|P21796|VDAC1_HUMAN	30.772	2.26614
sp|P21964|COMT_HUMAN	30.037	0.642623
sp|P21980|TGM2_HUMAN	77.328	0.620954
sp|P22061|PIMT_HUMAN	24.636	1.74988
sp|P22087|FBRL_HUMAN	33.784	2.00371
sp|P22090|RS4Y1_HUMAN	29.455	1.15785
sp|P22102|PUR2_HUMAN	107.77	0.554701
sp|P22234|PUR6_HUMAN	47.079	1.08494
sp|P22314|UBA1_HUMAN	117.85	1.61418
sp|P22392|NDKB_HUMAN;sp|O60361|NDK8_HUMAN	17.298	0.514633
sp|P22626|ROA2_HUMAN	37.429	2.90502	+	Heterogeneous nuclear ribonucleoproteins A2/B1	NA	NA	NA	NA	NA
sp|P22695|QCR2_HUMAN	48.442	0.325511
sp|P23193|TCEA1_HUMAN	33.969	1.64595
sp|P23219|PGH1_HUMAN	68.686	1.56887
sp|P23229|ITA6_HUMAN	126.6	0.443938
sp|P23246|SFPQ_HUMAN	76.149	0.657563
sp|P23284|PPIB_HUMAN	23.742	0.74007
sp|P23381|SYWC_HUMAN	53.165	2.62149
sp|P23396|RS3_HUMAN	26.688	2.09844
sp|P23526|SAHH_HUMAN	47.716	1.42444
sp|P23528|COF1_HUMAN	18.502	1.07848
sp|P23588|IF4B_HUMAN	69.15	2.2562
sp|P23634|AT2B4_HUMAN	137.92	0.811916
sp|P23919|KTHY_HUMAN	23.819	0.577714
sp|P23921|RIR1_HUMAN	90.069	-1.1438
sp|P24534|EF1B_HUMAN	24.763	-0.623812
sp|P24539|AT5F1_HUMAN	28.908	0.732171
sp|P24752|THIL_HUMAN	45.199	1.2174
sp|P25205|MCM3_HUMAN	90.98	-0.00205438
sp|P25398|RS12_HUMAN	14.515	0.424556
sp|P25685|DNJB1_HUMAN	38.044	0.0875023
sp|P25705|ATPA_HUMAN	59.75	1.58093
sp|P25786|PSA1_HUMAN	29.555	2.47268
sp|P25787|PSA2_HUMAN	25.898	1.14047
sp|P25788|PSA3_HUMAN	28.433	0.054611
sp|P25789|PSA4_HUMAN	29.483	-1.0314
sp|P26006|ITA3_HUMAN	116.61	0.208982
sp|P26038|MOES_HUMAN	67.819	2.39844
sp|P26196|DDX6_HUMAN	54.416	-0.795676
sp|P26358|DNMT1_HUMAN	183.16	-0.19259
sp|P26368|U2AF2_HUMAN	53.5	1.183
sp|P26373|RL13_HUMAN	24.261	0.617315
sp|P26447|S10A4_HUMAN	11.728	-0.901407
sp|P26583|HMGB2_HUMAN	24.033	0.326405
sp|P26599|PTBP1_HUMAN	57.221	1.77745
sp|P26639|SYTC_HUMAN	83.434	1.06973
sp|P26640|SYVC_HUMAN	140.47	1.05137
sp|P26641|EF1G_HUMAN	50.118	1.51529
sp|P26885|FKBP2_HUMAN	15.649	0.90858
sp|P27348|1433T_HUMAN	27.764	0.882023
sp|P27361|MK03_HUMAN	43.135	2.65297
sp|P27635|RL10_HUMAN	24.604	0.402126
sp|P27695|APEX1_HUMAN	35.554	1.54718
sp|P27708|PYR1_HUMAN	242.98	0.703263
sp|P27797|CALR_HUMAN	48.141	2.25364
sp|P27816|MAP4_HUMAN	121	1.21684
sp|P27824|CALX_HUMAN	67.567	1.08424
sp|P28066|PSA5_HUMAN	26.411	0.297987
sp|P28070|PSB4_HUMAN	29.204	1.22086
sp|P28072|PSB6_HUMAN	25.357	1.13967
sp|P28074|PSB5_HUMAN	28.48	0.358563
sp|P28300|LYOX_HUMAN	46.944	1.94454
sp|P28482|MK01_HUMAN	41.389	1.29844
sp|P28838|AMPL_HUMAN	56.166	1.67725
sp|P29144|TPP2_HUMAN	138.35	0.40621
sp|P29353|SHC1_HUMAN	62.821	0
sp|P29373|RABP2_HUMAN	15.693	0.0407584
sp|P29401|TKT_HUMAN	67.877	2.34964
sp|P29692|EF1D_HUMAN	31.121	2.17857
sp|P29966|MARCS_HUMAN	31.554	3.18135	+	Myristoylated alanine-rich C-kinase substrate	NA	NA	NA	NA	NA
sp|P30040|ERP29_HUMAN	28.993	1.16106
sp|P30041|PRDX6_HUMAN	25.035	0.269076
sp|P30044|PRDX5_HUMAN	22.086	0.663262
sp|P30050|RL12_HUMAN	17.818	-0.38279
sp|P30085|KCY_HUMAN	22.222	0.297253
sp|P30086|PEBP1_HUMAN	21.057	0.90415
sp|P30101|PDIA3_HUMAN	56.782	2.40368
sp|P30153|2AAA_HUMAN	65.308	1.70775
sp|P30419|NMT1_HUMAN	56.806	0
sp|P30520|PURA2_HUMAN	50.097	0.790942
sp|P30533|AMRP_HUMAN	41.465	2.87234	+	Alpha-2-macroglobulin receptor-associated protein	NA	NA	NA	NA	NA
sp|P30566|PUR8_HUMAN	54.889	1.04678
sp|P30622|CLIP1_HUMAN	162.24	0
sp|P30740|ILEU_HUMAN	42.741	1.48537
sp|P31040|SDHA_HUMAN	72.691	1.32734
sp|P31150|GDIA_HUMAN	50.582	1.39531
sp|P31153|METK2_HUMAN	43.66	0.272491
sp|P31689|DNJA1_HUMAN	44.868	1.8858
sp|P31930|QCR1_HUMAN	52.645	-0.148336
sp|P31939|PUR9_HUMAN	64.615	2.3573
sp|P31942|HNRH3_HUMAN	36.926	4.6618	+	Heterogeneous nuclear ribonucleoprotein H3	nucleic acid binding; structural constituent of ribosome	mRNA splicing, via spliceosome	NA	ribosomal protein	NA
sp|P31943|HNRH1_HUMAN	49.229	1.41461
sp|P31946|1433B_HUMAN	28.082	0.798846
sp|P31948|STIP1_HUMAN	62.639	1.75887
sp|P31949|S10AB_HUMAN	11.74	0.314451
sp|P32119|PRDX2_HUMAN	21.892	1.15536
sp|P32455|GBP1_HUMAN	67.93	1.98374
sp|P32969|RL9_HUMAN	21.863	0.30055
sp|P33176|KINH_HUMAN	109.68	0.995023
sp|P33240|CSTF2_HUMAN	60.959	0.946222
sp|P33316|DUT_HUMAN	26.563	1.24662
sp|P33991|MCM4_HUMAN	96.557	-0.0652797
sp|P33992|MCM5_HUMAN	82.285	-1.62427
sp|P33993|MCM7_HUMAN	81.307	0.28132
sp|P34897|GLYM_HUMAN	55.992	1.43009
sp|P34932|HSP74_HUMAN	94.33	0.845915
sp|P35080|PROF2_HUMAN	15.046	-0.103186
sp|P35221|CTNA1_HUMAN	100.07	0.629698
sp|P35222|CTNB1_HUMAN	85.496	0.622274
sp|P35232|PHB_HUMAN	29.804	1.93157
sp|P35237|SPB6_HUMAN	42.621	1.85847
sp|P35241|RADI_HUMAN	68.563	3.15062	+	Radixin	structural constituent of cytoskeleton	cellular component morphogenesis; cellular process	intracellular	actin family cytoskeletal protein	NA
sp|P35249|RFC4_HUMAN	39.681	0
sp|P35268|RL22_HUMAN	14.787	0.788322
sp|P35579|MYH9_HUMAN	226.53	-0.247264
sp|P35580|MYH10_HUMAN	229	0.668475
sp|P35606|COPB2_HUMAN	102.49	1.20021
sp|P35611|ADDA_HUMAN	80.954	-0.469533
sp|P35613|BASI_HUMAN	42.2	1.49672
sp|P35637|FUS_HUMAN	53.425	1.15671
sp|P35659|DEK_HUMAN	42.674	0
sp|P35998|PRS7_HUMAN	48.633	1.2247
sp|P36507|MP2K2_HUMAN	44.424	0.443228
sp|P36542|ATPG_HUMAN	32.996	1.52982
sp|P36578|RL4_HUMAN	47.697	1.48365
sp|P36776|LONM_HUMAN	106.49	2.42428
sp|P36871|PGM1_HUMAN	61.448	2.1007
sp|P36873|PP1G_HUMAN	36.983	0.913736
sp|P36957|ODO2_HUMAN	48.755	1.81466
sp|P37108|SRP14_HUMAN	14.57	0.269854
sp|P37802|TAGL2_HUMAN	22.391	0.310253
sp|P37837|TALDO_HUMAN	37.54	1.48636
sp|P38117|ETFB_HUMAN	27.843	1.04412
sp|P38159|RBMX_HUMAN;sp|Q96E39|RMXL1_HUMAN	42.331	1.65876
sp|P38606|VATA_HUMAN	68.303	1.92266
sp|P38646|GRP75_HUMAN	73.68	2.54164
sp|P38919|IF4A3_HUMAN	46.871	0.906728
sp|P39019|RS19_HUMAN	16.06	0.166067
sp|P39023|RL3_HUMAN	46.108	1.20657
sp|P39656|OST48_HUMAN	50.8	1.89524
sp|P39748|FEN1_HUMAN	42.592	0.375832
sp|P40121|CAPG_HUMAN	38.498	1.4035
sp|P40222|TXLNA_HUMAN	61.89	3.24474	+	Alpha-taxilin	NA	defense response to bacterium; immune system process; intracellular protein transport; vesicle-mediated transport	NA	antibacterial response protein	NA
sp|P40227|TCPZ_HUMAN	58.024	2.07084
sp|P40261|NNMT_HUMAN	29.574	1.02429
sp|P40429|RL13A_HUMAN	23.577	1.01559
sp|P40925|MDHC_HUMAN	36.426	2.14644
sp|P40926|MDHM_HUMAN	35.503	3.16463	+	Malate dehydrogenase, mitochondrial	oxidoreductase activity	carbohydrate metabolic process generation of precursor metabolites and energy; tricarboxylic acid cycle	NA	dehydrogenase	Pyruvate metabolism (Lactate Dehydrogenase
sp|P40939|ECHA_HUMAN	82.999	2.16752
sp|P41091|IF2G_HUMAN;sp|Q2VIR3|IF2GL_HUMAN	51.109	1.46812
sp|P41250|SYG_HUMAN	83.165	2.42902
sp|P41252|SYIC_HUMAN	144.5	1.02549
sp|P42167|LAP2B_HUMAN	50.67	0.592186
sp|P42224|STAT1_HUMAN	87.334	-0.00165644
sp|P42285|SK2L2_HUMAN	117.8	0.739823
sp|P42677|RS27_HUMAN	9.461	1.04852
sp|P42704|LPPRC_HUMAN	157.9	1.56634
sp|P42766|RL35_HUMAN	14.551	0.573135
sp|P42892|ECE1_HUMAN	87.163	-1.15687
sp|P43034|LIS1_HUMAN	46.637	-0.0584432
sp|P43243|MATR3_HUMAN	94.622	0.379017
sp|P43487|RANG_HUMAN	23.31	2.4214
sp|P43490|NAMPT_HUMAN	55.52	2.13157
sp|P43686|PRS6B_HUMAN	47.366	1.82278
sp|P45880|VDAC2_HUMAN	31.566	1.35198
sp|P45974|UBP5_HUMAN	95.785	1.94419
sp|P46060|RAGP1_HUMAN	63.541	2.10667
sp|P46063|RECQ1_HUMAN	73.457	0.197381
sp|P46379|BAG6_HUMAN	119.41	0.391784
sp|P46459|NSF_HUMAN	82.593	1.55081
sp|P46776|RL27A_HUMAN	16.561	0.439986
sp|P46777|RL5_HUMAN	34.362	1.25958
sp|P46778|RL21_HUMAN	18.565	0.712222
sp|P46779|RL28_HUMAN	15.747	0.33623
sp|P46781|RS9_HUMAN	22.591	1.03476
sp|P46782|RS5_HUMAN	22.876	1.14718
sp|P46783|RS10_HUMAN	18.898	1.0555
sp|P46821|MAP1B_HUMAN	270.63	0.486043
sp|P46937|YAP1_HUMAN	54.461	2.36941
sp|P46939|UTRO_HUMAN	394.46	-0.0317265
sp|P46940|IQGA1_HUMAN	189.25	0.628465
sp|P46977|STT3A_HUMAN	80.529	0.919098
sp|P47755|CAZA2_HUMAN	32.949	1.46591
sp|P47756|CAPZB_HUMAN	31.35	-0.0242314
sp|P47813|IF1AX_HUMAN;sp|O14602|IF1AY_HUMAN	16.46	-0.214682
sp|P47897|SYQ_HUMAN	87.798	-1.58094
sp|P47914|RL29_HUMAN	17.752	0.748214
sp|P47985|UCRI_HUMAN;sp|P0C7P4|UCRIL_HUMAN	29.668	1.20366
sp|P48047|ATPO_HUMAN	23.277	1.27312
sp|P48059|LIMS1_HUMAN	37.251	0
sp|P48444|COPD_HUMAN	57.21	1.96968
sp|P48509|CD151_HUMAN	28.295	-0.966277
sp|P48634|PRC2A_HUMAN	228.86	-0.321365
sp|P48637|GSHB_HUMAN	52.384	1.97189
sp|P48643|TCPE_HUMAN	59.67	1.74568
sp|P48681|NEST_HUMAN	177.44	-0.641431
sp|P48723|HSP13_HUMAN	51.927	1.48204
sp|P48729|KC1A_HUMAN	38.914	0
sp|P48735|IDHP_HUMAN	50.909	0.307742
sp|P48739|PIPNB_HUMAN	31.54	3.3531	+	Phosphatidylinositol transfer protein beta isoform	NA	sensory perception; visual perception	NA	NA	NA
sp|P49023|PAXI_HUMAN	64.505	1.4548
sp|P49189|AL9A1_HUMAN	53.801	1.88717
sp|P49207|RL34_HUMAN	13.293	0.188583
sp|P49257|LMAN1_HUMAN	57.548	0.634583
sp|P49321|NASP_HUMAN	85.237	0.960203
sp|P49327|FAS_HUMAN	273.42	0.298844
sp|P49368|TCPG_HUMAN	60.533	2.06195
sp|P49411|EFTU_HUMAN	49.541	0.237363
sp|P49419|AL7A1_HUMAN	58.486	1.24493
sp|P49588|SYAC_HUMAN	106.81	1.14649
sp|P49589|SYCC_HUMAN	85.472	0.872096
sp|P49591|SYSC_HUMAN	58.777	1.90444
sp|P49593|PPM1F_HUMAN	49.83	0.712346
sp|P49720|PSB3_HUMAN	22.949	1.20317
sp|P49736|MCM2_HUMAN	101.89	0.11632
sp|P49748|ACADV_HUMAN	70.389	1.79414
sp|P49755|TMEDA_HUMAN	24.976	-0.74054
sp|P49756|RBM25_HUMAN	100.18	1.29687
sp|P49773|HINT1_HUMAN	13.802	0
sp|P50213|IDH3A_HUMAN	39.591	1.66193
sp|P50395|GDIB_HUMAN	50.663	1.4295
sp|P50402|EMD_HUMAN	28.994	1.99966
sp|P50454|SERPH_HUMAN	46.44	2.1191
sp|P50502|F10A1_HUMAN;sp|Q8IZP2|ST134_HUMAN;sp|Q8NFI4|F10A5_HUMAN	41.331	1.88808
sp|P50552|VASP_HUMAN	39.829	1.45482
sp|P50570|DYN2_HUMAN	98.063	0.907158
sp|P50579|MAP2_HUMAN	52.891	1.51314
sp|P50914|RL14_HUMAN	23.432	2.69605
sp|P50990|TCPQ_HUMAN	59.62	1.67135
sp|P50991|TCPD_HUMAN	57.924	1.88838
sp|P50995|ANX11_HUMAN	54.389	1.63401
sp|P51114|FXR1_HUMAN	69.72	2.1468
sp|P51116|FXR2_HUMAN	74.222	-0.0834691
sp|P51148|RAB5C_HUMAN	23.482	1.27483
sp|P51149|RAB7A_HUMAN	23.489	0.921268
sp|P51153|RAB13_HUMAN	22.774	0.629377
sp|P51571|SSRD_HUMAN	18.998	-1.7155
sp|P51572|BAP31_HUMAN	27.991	1.32311
sp|P51659|DHB4_HUMAN	79.685	0.54249
sp|P51665|PSMD7_HUMAN	37.025	0.491228
sp|P51858|HDGF_HUMAN	26.788	0.380569
sp|P51991|ROA3_HUMAN	39.594	1.8507
sp|P52209|6PGD_HUMAN	53.139	0.766083
sp|P52272|HNRPM_HUMAN	77.515	2.06023
sp|P52292|IMA1_HUMAN	57.861	0.368166
sp|P52294|IMA5_HUMAN	60.221	0.812322
sp|P52306|GDS1_HUMAN	66.316	0.977141
sp|P52565|GDIR1_HUMAN	23.207	2.40779
sp|P52597|HNRPF_HUMAN	45.671	0.957118
sp|P52888|THOP1_HUMAN	78.839	0.977085
sp|P52907|CAZA1_HUMAN	32.922	2.35884
sp|P53004|BIEA_HUMAN	33.428	1.62398
sp|P53007|TXTP_HUMAN	34.012	0.968702
sp|P53396|ACLY_HUMAN	120.84	1.40724
sp|P53597|SUCA_HUMAN	36.249	0.968441
sp|P53618|COPB_HUMAN	107.14	0.723945
sp|P53621|COPA_HUMAN	138.34	1.05791
sp|P53814|SMTN_HUMAN	99.058	0.208842
sp|P53992|SC24C_HUMAN	118.32	1.56642
sp|P54136|SYRC_HUMAN	75.378	1.93158
sp|P54577|SYYC_HUMAN	59.143	2.26459
sp|P54578|UBP14_HUMAN	56.068	0.274866
sp|P54709|AT1B3_HUMAN	31.512	-0.0458587
sp|P54727|RD23B_HUMAN	43.171	2.01525
sp|P54886|P5CS_HUMAN	87.301	4.28516	+	Delta-1-pyrroline-5-carboxylate synthase	oxidoreductase activity	NA	NA	amino acid kinase; dehydrogenase	Proline biosynthesis (Glutamate semialdehyde dehydrogenase)
sp|P54920|SNAA_HUMAN	33.232	0.968092
sp|P55010|IF5_HUMAN	49.222	2.14893
sp|P55036|PSMD4_HUMAN	40.736	1.82308
sp|P55060|XPO2_HUMAN	110.42	0.766956
sp|P55072|TERA_HUMAN	89.321	0.721332
sp|P55084|ECHB_HUMAN	51.294	0.970418
sp|P55209|NP1L1_HUMAN	45.374	1.98506
sp|P55263|ADK_HUMAN	40.545	2.15867
sp|P55265|DSRAD_HUMAN	136.06	-0.772278
sp|P55268|LAMB2_HUMAN	195.98	0
sp|P55735|SEC13_HUMAN	35.54	2.14303
sp|P55786|PSA_HUMAN	103.28	0.987763
sp|P55809|SCOT1_HUMAN	56.157	0.526209
sp|P55884|EIF3B_HUMAN	92.48	0.801625
sp|P56192|SYMC_HUMAN	101.11	1.94083
sp|P56537|IF6_HUMAN	26.599	1.64353
sp|P57088|TMM33_HUMAN	27.978	1.50992
sp|P57740|NU107_HUMAN	106.37	-0.0609437
sp|P59998|ARPC4_HUMAN	19.667	0.617027
sp|P60174|TPIS_HUMAN	30.791	2.84346	+	Triosephosphate isomerase	isomerase activity	biosynthetic process; catabolic process; cellular process; gluconeogenesis; glycolysis	cytosol	isomerase	Glycolysis (Triosephosphate isomerase)
sp|P60228|EIF3E_HUMAN	52.22	0.872869
sp|P60468|SC61B_HUMAN	9.9743	-1.35423
sp|P60660|MYL6_HUMAN	16.93	0.640209
sp|P60842|IF4A1_HUMAN	46.153	1.64899
sp|P60866|RS20_HUMAN	13.373	0.280279
sp|P60891|PRPS1_HUMAN	34.834	2.43857
sp|P60900|PSA6_HUMAN	27.399	1.1167
sp|P60953|CDC42_HUMAN	21.258	0.528944
sp|P60981|DEST_HUMAN	18.506	-0.117034
sp|P61006|RAB8A_HUMAN	23.668	0.295351
sp|P61011|SRP54_HUMAN	55.704	0.681463
sp|P61019|RAB2A_HUMAN;sp|Q8WUD1|RAB2B_HUMAN	23.545	1.00096
sp|P61026|RAB10_HUMAN	22.541	1.15108
sp|P61106|RAB14_HUMAN	23.897	-0.329147
sp|P61158|ARP3_HUMAN	47.371	1.39224
sp|P61160|ARP2_HUMAN	44.76	1.44073
sp|P61163|ACTZ_HUMAN	42.613	0.487784
sp|P61201|CSN2_HUMAN	51.596	1.65809
sp|P61221|ABCE1_HUMAN	67.314	0.186496
sp|P61224|RAP1B_HUMAN;sp|P62834|RAP1A_HUMAN;sp|A6NIZ1|RP1BL_HUMAN	20.825	0.428152
sp|P61247|RS3A_HUMAN	29.945	2.40432
sp|P61254|RL26_HUMAN	17.258	0.0674016
sp|P61289|PSME3_HUMAN	29.506	1.43628
sp|P61313|RL15_HUMAN	24.146	1.24458
sp|P61353|RL27_HUMAN	15.798	0.334854
sp|P61513|RL37A_HUMAN	10.275	-0.304496
sp|P61586|RHOA_HUMAN	21.768	1.05715
sp|P61604|CH10_HUMAN	10.932	0.953283
sp|P61619|S61A1_HUMAN	52.264	1.4981
sp|P61803|DAD1_HUMAN	12.497	0.676164
sp|P61956|SUMO2_HUMAN;sp|Q6EEV6|SUMO4_HUMAN;sp|P55854|SUMO3_HUMAN	10.871	0
sp|P61978|HNRPK_HUMAN	50.976	2.01798
sp|P61981|1433G_HUMAN	28.302	1.14486
sp|P62070|RRAS2_HUMAN	23.399	0.630762
sp|P62081|RS7_HUMAN	22.127	1.10597
sp|P62136|PP1A_HUMAN	37.512	2.7765	+	Serine/threonine-protein phosphatase PP1-alpha catalytic subunit	calcium ion binding; phosphoprotein phosphatase activity	apoptotic process; glycogen metabolic process; immune system process; intracellular signal transduction; mRNA processing; meiosis; protein phosphorylation; regulation of carbohydrate metabolic process; regulation of nucleobase-containing compound metabolic process; response to stress; transcription from RNA polymerase II promoter	NA	calcium-binding protein; protein phosphatase	Dopamine receptor mediated signaling pathway (Protein Phosphatase-1; Nicotine pharmacodynamics pathway (Protein phosphatase 1, catalytic subunit, alpha isoform)
sp|P62140|PP1B_HUMAN	37.186	2.6849
sp|P62191|PRS4_HUMAN	49.184	1.99001
sp|P62195|PRS8_HUMAN	45.626	1.00901
sp|P62241|RS8_HUMAN	24.205	0.830905
sp|P62244|RS15A_HUMAN	14.839	-0.0668471
sp|P62249|RS16_HUMAN	16.445	0.483435
sp|P62258|1433E_HUMAN	29.174	1.98425
sp|P62263|RS14_HUMAN	16.273	-0.0543109
sp|P62266|RS23_HUMAN	15.807	0.317129
sp|P62269|RS18_HUMAN	17.718	0.267449
sp|P62277|RS13_HUMAN	17.222	0.675858
sp|P62280|RS11_HUMAN	18.431	0.586811
sp|P62316|SMD2_HUMAN	13.527	-0.285758
sp|P62318|SMD3_HUMAN	13.916	-0.77315
sp|P62333|PRS10_HUMAN	44.172	1.45175
sp|P62424|RL7A_HUMAN	29.995	1.86622
sp|P62491|RB11A_HUMAN;sp|Q15907|RB11B_HUMAN	24.393	1.10752
sp|P62495|ERF1_HUMAN	49.03	1.97652
sp|P62633|CNBP_HUMAN	19.463	0.381414
sp|P62701|RS4X_HUMAN	29.597	0.398765
sp|P62750|RL23A_HUMAN	17.695	-0.636163
sp|P62753|RS6_HUMAN	28.68	2.40921
sp|P62805|H4_HUMAN	11.367	0.6439
sp|P62820|RAB1A_HUMAN	22.677	0.574332
sp|P62826|RAN_HUMAN	24.423	1.04461
sp|P62829|RL23_HUMAN	14.865	0.362642
sp|P62841|RS15_HUMAN	17.04	0.0504561
sp|P62851|RS25_HUMAN	13.742	0.745069
sp|P62854|RS26_HUMAN;sp|Q5JNZ5|RS26L_HUMAN	13.015	-0.476767
sp|P62861|RS30_HUMAN	6.6478	0.383688
sp|P62873|GBB1_HUMAN	37.377	1.91451
sp|P62879|GBB2_HUMAN;sp|Q9HAV0|GBB4_HUMAN	37.331	1.56766
sp|P62888|RL30_HUMAN	12.784	0.869304
sp|P62899|RL31_HUMAN	14.463	-0.0311094
sp|P62906|RL10A_HUMAN	24.831	1.74051
sp|P62910|RL32_HUMAN	15.86	0.924848
sp|P62913|RL11_HUMAN	20.252	0.504462
sp|P62917|RL8_HUMAN	28.024	2.19441
sp|P62937|PPIA_HUMAN	18.012	0.104332
sp|P62942|FKB1A_HUMAN	11.951	-0.427998
sp|P62979|RS27A_HUMAN	17.965	0.551588
sp|P62995|TRA2B_HUMAN	33.665	1.7438
sp|P63000|RAC1_HUMAN;sp|P60763|RAC3_HUMAN;sp|P15153|RAC2_HUMAN	21.45	0.00581422
sp|P63010|AP2B1_HUMAN	104.55	0.666154
sp|P63104|1433Z_HUMAN	27.745	0.347436
sp|P63241|IF5A1_HUMAN;sp|Q9GZV4|IF5A2_HUMAN;sp|Q6IS14|IF5AL_HUMAN	16.832	0.226953
sp|P63244|RACK1_HUMAN	35.076	1.70922
sp|P63261|ACTG_HUMAN	41.792	1.45105
sp|P67775|PP2AA_HUMAN;sp|P62714|PP2AB_HUMAN	35.594	2.36247
sp|P67809|YBOX1_HUMAN	35.924	1.64287
sp|P67870|CSK2B_HUMAN	24.942	1.59184
sp|P67936|TPM4_HUMAN	28.521	2.72579
sp|P68032|ACTC_HUMAN;sp|P68133|ACTS_HUMAN;sp|P62736|ACTA_HUMAN;sp|P63267|ACTH_HUMAN	42.019	0.620032
sp|P68104|EF1A1_HUMAN;sp|Q5VTE0|EF1A3_HUMAN	50.14	1.21223
sp|P68363|TBA1B_HUMAN	50.151	2.04789
sp|P68371|TBB4B_HUMAN	49.83	2.09159
sp|P68402|PA1B2_HUMAN	25.569	0.374135
sp|P78344|IF4G2_HUMAN	102.36	0.692784
sp|P78347|GTF2I_HUMAN	112.42	-1.43123
sp|P78371|TCPB_HUMAN	57.488	1.82423
sp|P78417|GSTO1_HUMAN	27.566	0.564436
sp|P78527|PRKDC_HUMAN	469.08	1.44825
sp|P78559|MAP1A_HUMAN	305.48	0.663018
sp|P80303|NUCB2_HUMAN	50.195	2.29388
sp|P80723|BASP1_HUMAN	22.693	0.986029
sp|P82979|SARNP_HUMAN	23.671	2.69609
sp|P83731|RL24_HUMAN	17.779	0.412286
sp|P84098|RL19_HUMAN	23.466	1.47776
sp|P84103|SRSF3_HUMAN	19.329	0.673425
sp|P98082|DAB2_HUMAN	82.447	0.880408
sp|P98160|PGBM_HUMAN	468.83	1.75767
sp|Q00325|MPCP_HUMAN	40.094	1.2409
sp|Q00341|VIGLN_HUMAN	141.45	1.08016
sp|Q00610|CLH1_HUMAN	191.61	1.30514
sp|Q00688|FKBP3_HUMAN	25.177	1.949
sp|Q00839|HNRPU_HUMAN	90.583	0.885426
sp|Q01082|SPTB2_HUMAN	274.61	0.475573
sp|Q01085|TIAR_HUMAN	41.59	0.460502
sp|Q01105|SET_HUMAN;sp|P0DME0|SETLP_HUMAN	33.488	0.981673
sp|Q01130|SRSF2_HUMAN;sp|Q9BRL6|SRSF8_HUMAN	25.476	0.0803494
sp|Q01433|AMPD2_HUMAN	100.69	0
sp|Q01469|FABP5_HUMAN	15.164	0
sp|Q01518|CAP1_HUMAN	51.901	2.21718
sp|Q01650|LAT1_HUMAN	55.01	1.98047
sp|Q01813|PFKAP_HUMAN	85.595	-0.459046
sp|Q01995|TAGL_HUMAN	22.611	1.09424
sp|Q02218|ODO1_HUMAN	115.93	0.24511
sp|Q02543|RL18A_HUMAN	20.762	0.558959
sp|Q02750|MP2K1_HUMAN	43.439	0
sp|Q02790|FKBP4_HUMAN	51.804	0.738692
sp|Q02809|PLOD1_HUMAN	83.549	2.72313
sp|Q02818|NUCB1_HUMAN	53.879	1.56578
sp|Q02878|RL6_HUMAN	32.728	2.05146
sp|Q02952|AKA12_HUMAN	191.48	1.1905
sp|Q02978|M2OM_HUMAN	34.061	1.27459
sp|Q03001|DYST_HUMAN	860.65	1.02943
sp|Q03135|CAV1_HUMAN	20.471	0.346969
sp|Q03252|LMNB2_HUMAN	69.948	1.7204
sp|Q04446|GLGB_HUMAN	80.473	2.12212
sp|Q04637|IF4G1_HUMAN	175.49	0.304113
sp|Q04828|AK1C1_HUMAN;sp|P52895|AK1C2_HUMAN	36.788	1.22661
sp|Q04917|1433F_HUMAN	28.218	0.64736
sp|Q05682|CALD1_HUMAN	93.23	2.93735	+	Caldesmon	NA	NA	NA	NA	NA
sp|Q06210|GFPT1_HUMAN	78.806	3.53768	+	Glutamine--fructose-6-phosphate aminotransferase [isomerizing] 1	transaminase activity	biosynthetic process; carbohydrate metabolic process; cellualr process; nitrogen compound metabolic process; nucleobase-containing compound metabolic process; phosphate-containing compound metabolic process; protein glycosylation	NA	cysteine protease; transaminase	O-antigen biosynthesis (Fructose-6-phosphate aminotransferase); N-acetylglucosamine metabolism (Fructose-6-phosphate aminotransferase)
sp|Q06323|PSME1_HUMAN	28.723	2.77626
sp|Q06830|PRDX1_HUMAN	22.11	0.686251
sp|Q07020|RL18_HUMAN	21.634	1.47803
sp|Q07065|CKAP4_HUMAN	66.022	2.41458
sp|Q07157|ZO1_HUMAN	195.46	0.786536
sp|Q07666|KHDR1_HUMAN	48.227	1.58119
sp|Q07866|KLC1_HUMAN;sp|Q9H0B6|KLC2_HUMAN	65.309	0.193754
sp|Q07954|LRP1_HUMAN	504.6	-0.35858
sp|Q07955|SRSF1_HUMAN	27.744	1.61749
sp|Q07960|RHG01_HUMAN	50.435	2.30182
sp|Q08209|PP2BA_HUMAN	58.687	1.51471
sp|Q08211|DHX9_HUMAN	140.96	0.576606
sp|Q08257|QOR_HUMAN	35.206	2.67819
sp|Q08378|GOGA3_HUMAN	167.35	0.95301
sp|Q08945|SSRP1_HUMAN	81.074	0.0313067
sp|Q08J23|NSUN2_HUMAN	86.47	0.818398
sp|Q09028|RBBP4_HUMAN	47.655	1.93149
sp|Q09666|AHNK_HUMAN	629.09	-2.06827
sp|Q10471|GALT2_HUMAN	64.732	2.98394
sp|Q10567|AP1B1_HUMAN	104.64	-0.728985
sp|Q10713|MPPA_HUMAN	58.252	1.61357
sp|Q12765|SCRN1_HUMAN	46.382	0.340484
sp|Q12792|TWF1_HUMAN	40.282	0
sp|Q12797|ASPH_HUMAN	85.862	-0.216018
sp|Q12841|FSTL1_HUMAN	34.985	1.25639
sp|Q12884|SEPR_HUMAN	87.711	0.980884
sp|Q12904|AIMP1_HUMAN	34.352	2.08757
sp|Q12905|ILF2_HUMAN	43.062	1.44725
sp|Q12906|ILF3_HUMAN	95.337	0.758832
sp|Q12907|LMAN2_HUMAN	40.228	1.1297
sp|Q12929|EPS8_HUMAN	91.88	0.0923665
sp|Q12931|TRAP1_HUMAN	80.109	0
sp|Q12955|ANK3_HUMAN	480.4	0.425203
sp|Q13045|FLII_HUMAN	144.75	1.35053
sp|Q13085|ACACA_HUMAN	265.55	0.714967
sp|Q13098|CSN1_HUMAN	55.536	2.25905
sp|Q13126|MTAP_HUMAN	31.236	0.198733
sp|Q13148|TADBP_HUMAN	44.739	1.80031
sp|Q13151|ROA0_HUMAN	30.84	1.95668
sp|Q13155|AIMP2_HUMAN	35.348	1.16318
sp|Q13177|PAK2_HUMAN	58.042	2.18942
sp|Q13200|PSMD2_HUMAN	100.2	-0.0821618
sp|Q13217|DNJC3_HUMAN	57.579	0.834388
sp|Q13247|SRSF6_HUMAN	39.586	1.54549
sp|Q13263|TIF1B_HUMAN	88.549	1.08653
sp|Q13283|G3BP1_HUMAN	52.164	2.13884
sp|Q13308|PTK7_HUMAN	118.39	-1.39341
sp|Q13310|PABP4_HUMAN	70.782	1.74081
sp|Q13347|EIF3I_HUMAN	36.501	1.1149
sp|Q13404|UB2V1_HUMAN	16.495	-0.0419548
sp|Q13409|DC1I2_HUMAN	71.456	1.92661
sp|Q13418|ILK_HUMAN	51.419	1.84615
sp|Q13423|NNTM_HUMAN	113.89	0.674988
sp|Q13435|SF3B2_HUMAN	100.23	0.292307
sp|Q13488|VPP3_HUMAN	92.967	0.685993
sp|Q13492|PICAL_HUMAN	70.754	1.69447
sp|Q13501|SQSTM_HUMAN	47.687	3.02572
sp|Q13509|TBB3_HUMAN	50.432	1.79015
sp|Q13557|KCC2D_HUMAN	56.369	1.6319
sp|Q13561|DCTN2_HUMAN	44.23	2.51609
sp|Q13563|PKD2_HUMAN	109.69	-0.160886
sp|Q13620|CUL4B_HUMAN	103.98	-0.446382
sp|Q13630|FCL_HUMAN	35.892	2.35378
sp|Q13642|FHL1_HUMAN	36.263	-0.293571
sp|Q13724|MOGS_HUMAN	91.916	0.783563
sp|Q13740|CD166_HUMAN	65.102	0.68302
sp|Q13765|NACA_HUMAN;sp|E9PAV3|NACAM_HUMAN	23.384	1.5247
sp|Q13813|SPTN1_HUMAN	284.54	0.127844
sp|Q13838|DX39B_HUMAN	48.991	1.66955
sp|Q13885|TBB2A_HUMAN	49.906	1.38231
sp|Q14008|CKAP5_HUMAN	225.49	-0.19542
sp|Q14019|COTL1_HUMAN	15.945	-0.387553
sp|Q14103|HNRPD_HUMAN	38.434	2.99833	+	Heterogeneous nuclear ribonucleoprotein D0	NA	NA	NA	NA	NA
sp|Q14108|SCRB2_HUMAN	54.29	1.71777
sp|Q14152|EIF3A_HUMAN	166.57	1.00586
sp|Q14157|UBP2L_HUMAN	114.53	0.392651
sp|Q14192|FHL2_HUMAN	32.193	0.392361
sp|Q14195|DPYL3_HUMAN	61.963	1.93322
sp|Q14203|DCTN1_HUMAN	141.69	0.792937
sp|Q14204|DYHC1_HUMAN	532.4	1.21931
sp|Q14240|IF4A2_HUMAN	46.402	0.585235
sp|Q14247|SRC8_HUMAN	61.585	0.976952
sp|Q14258|TRI25_HUMAN	70.973	0.593593
sp|Q14315|FLNC_HUMAN	291.02	0.462297
sp|Q14318|FKBP8_HUMAN	44.561	0.650932
sp|Q14320|FA50A_HUMAN	40.241	-0.0200863
sp|Q14444|CAPR1_HUMAN	78.365	0.0358563
sp|Q14554|PDIA5_HUMAN	59.594	1.64302
sp|Q14558|KPRA_HUMAN;sp|O60256|KPRB_HUMAN	39.393	0
sp|Q14566|MCM6_HUMAN	92.888	-0.0476419
sp|Q14683|SMC1A_HUMAN	143.23	-1.15529
sp|Q14697|GANAB_HUMAN	106.87	1.14946
sp|Q14764|MVP_HUMAN	99.326	1.19863
sp|Q14789|GOGB1_HUMAN	376.01	1.33952
sp|Q14847|LASP1_HUMAN	29.717	2.14582
sp|Q14974|IMB1_HUMAN	97.169	0.335911
sp|Q14980|NUMA1_HUMAN	238.26	-0.0312294
sp|Q15005|SPCS2_HUMAN	25.003	1.09762
sp|Q15019|SEPT2_HUMAN	41.487	3.25505	+	Septin-2	GTPase activity; protein binding; pyrophosphatase activity; structural molecule activity	catabolic process; cell cycle; cellular component morphogenesis; cytokinesis; cytoskeleton organization; nitrogen compound metabolic process; nucleobase-containing compound metabolic process; phosphate-containing compound metabolic process; protein complex assembly; protein localization	cytoplasm; cytoskeleton; protein complex	cytoskeletal protein (small GTPase)	Parkinson disease (Cell division cycle-related protein 1)
sp|Q15029|U5S1_HUMAN	109.43	0.018044
sp|Q15046|SYK_HUMAN	68.047	2.33812
sp|Q15056|IF4H_HUMAN	27.385	0.657358
sp|Q15075|EEA1_HUMAN	162.46	-0.129205
sp|Q15084|PDIA6_HUMAN	48.121	2.25973
sp|Q15102|PA1B3_HUMAN	25.734	0.296283
sp|Q15121|PEA15_HUMAN	15.04	-0.454958
sp|Q15149|PLEC_HUMAN	531.78	-0.197241
sp|Q15155|NOMO1_HUMAN;sp|P69849|NOMO3_HUMAN;sp|Q5JPE7|NOMO2_HUMAN	134.32	0.434056
sp|Q15181|IPYR_HUMAN	32.66	2.00651
sp|Q15185|TEBP_HUMAN	18.697	-0.32548
sp|Q15233|NONO_HUMAN	54.231	2.01702
sp|Q15293|RCN1_HUMAN	38.89	0.793578
sp|Q15365|PCBP1_HUMAN	37.497	2.44337
sp|Q15366|PCBP2_HUMAN	38.58	1.83333
sp|Q15369|ELOC_HUMAN	12.473	-0.433255
sp|Q15392|DHC24_HUMAN	60.101	0.562387
sp|Q15393|SF3B3_HUMAN	135.58	-0.16664
sp|Q15404|RSU1_HUMAN	31.54	-0.185664
sp|Q15417|CNN3_HUMAN	36.413	1.74909
sp|Q15435|PP1R7_HUMAN	41.564	-6.65106	+	Protein phosphatase 1 regulatory subunit 7	NA	NA	NA	NA	NA
sp|Q15436|SC23A_HUMAN	86.16	2.83824	+	Protein transport protein Sec23A	protein binding; small GTPase regulator activity	G-protein coupled receptor signaling pathway; exocytosis; intracellular protein transport	NA	G-protein modulator	NA
sp|Q15459|SF3A1_HUMAN	88.885	-0.109843
sp|Q15582|BGH3_HUMAN	74.68	0.625659
sp|Q15629|TRAM1_HUMAN	43.071	1.1979
sp|Q15631|TSN_HUMAN	26.183	2.05411
sp|Q15637|SF01_HUMAN	68.329	1.16463
sp|Q15691|MARE1_HUMAN	29.999	1.28743
sp|Q15717|ELAV1_HUMAN	36.091	2.0205
sp|Q15738|NSDHL_HUMAN	41.9	-0.198515
sp|Q15746|MYLK_HUMAN	210.71	-0.329803
sp|Q15758|AAAT_HUMAN	56.598	-0.0749115
sp|Q15785|TOM34_HUMAN	34.559	1.96337
sp|Q15836|VAMP3_HUMAN;sp|P63027|VAMP2_HUMAN	11.309	0.253553
sp|Q15942|ZYX_HUMAN	61.277	2.04168
sp|Q16181|SEPT7_HUMAN	50.679	1.46168
sp|Q16186|ADRM1_HUMAN	42.153	0.940111
sp|Q16222|UAP1_HUMAN	58.768	1.60232
sp|Q16401|PSMD5_HUMAN	56.195	1.62112
sp|Q16531|DDB1_HUMAN	126.97	-0.128909
sp|Q16543|CDC37_HUMAN	44.468	1.28688
sp|Q16555|DPYL2_HUMAN	62.293	2.16748
sp|Q16629|SRSF7_HUMAN	27.366	2.54299
sp|Q16630|CPSF6_HUMAN	59.209	0.430206
sp|Q16643|DREB_HUMAN	71.428	0.161531
sp|Q16647|PTGIS_HUMAN	57.103	1.68582
sp|Q16658|FSCN1_HUMAN	54.529	1.70002
sp|Q16666|IF16_HUMAN	88.255	-0.0252901
sp|Q16698|DECR_HUMAN	36.067	0.0293294
sp|Q16836|HCDH_HUMAN	34.293	1.02478
sp|Q16850|CP51A_HUMAN	56.805	5.23329	+	Lanosterol 14-alpha demethylase	oxidoreductase activity		steroid metabolic process	oxygenase	NA
sp|Q16851|UGPA_HUMAN	56.94	1.46906
sp|Q16881|TRXR1_HUMAN	70.905	1.82461
sp|Q16891|MIC60_HUMAN	83.677	1.83944
sp|Q1KMD3|HNRL2_HUMAN	85.104	0.633184
sp|Q27J81|INF2_HUMAN	135.62	1.20765
sp|Q2TAY7|SMU1_HUMAN	57.543	-0.361378
sp|Q32MZ4|LRRF1_HUMAN	89.252	0.200955
sp|Q32P28|P3H1_HUMAN	83.393	-1.50231
sp|Q3KQU3|MA7D1_HUMAN	92.819	0
sp|Q3SY69|AL1L2_HUMAN	101.74	0.343266
sp|Q3ZCM7|TBB8_HUMAN	49.775	1.68476
sp|Q53GQ0|DHB12_HUMAN	34.324	1.93742
sp|Q58FF8|H90B2_HUMAN	44.348	-0.0843735
sp|Q59GN2|R39L5_HUMAN;sp|P62891|RL39_HUMAN	6.3225	-4.20324	+	NA	NA	NA	NA	NA	NA
				60S ribosomal protein L39	NA	NA	cytosol; organelle; ribosome	ribosomal protein	NA
sp|Q5BJD5|TM41B_HUMAN	32.513	0
sp|Q5GLZ8|HERC4_HUMAN	118.56	-0.00399455
sp|Q5JRX3|PREP_HUMAN	117.41	1.1074
sp|Q5JTV8|TOIP1_HUMAN	66.248	0.960455
sp|Q5SSJ5|HP1B3_HUMAN	61.206	1.56037
sp|Q5SW79|CE170_HUMAN	175.29	0.376526
sp|Q5T4S7|UBR4_HUMAN	573.83	1.16831
sp|Q5VYK3|ECM29_HUMAN	204.29	-0.626541
sp|Q63ZY3|KANK2_HUMAN	91.173	0.814017
sp|Q6DD88|ATLA3_HUMAN	60.541	1.40034
sp|Q6IBS0|TWF2_HUMAN	39.548	1.0248
sp|Q6NUK1|SCMC1_HUMAN	53.354	0.89307
sp|Q6NYC8|PPR18_HUMAN	67.942	1.52487
sp|Q6NZI2|PTRF_HUMAN	43.476	2.03213
sp|Q6P2Q9|PRP8_HUMAN	273.6	1.35488
sp|Q6P5R6|RL22L_HUMAN	14.606	0.0965809
sp|Q6PIU2|NCEH1_HUMAN	45.807	0.863034
sp|Q6PKG0|LARP1_HUMAN	123.51	0.994044
sp|Q6UVK1|CSPG4_HUMAN	250.53	0
sp|Q6YHK3|CD109_HUMAN	161.69	0
sp|Q71DI3|H32_HUMAN	15.388	1.11273
sp|Q71U36|TBA1A_HUMAN;sp|Q13748|TBA3C_HUMAN;sp|Q6PEY2|TBA3E_HUMAN	50.135	1.74305
sp|Q7KZF4|SND1_HUMAN	102	1.22665
sp|Q7L1Q6|BZW1_HUMAN	48.043	-0.258379
sp|Q7L2H7|EIF3M_HUMAN	42.502	1.53797
sp|Q7L576|CYFP1_HUMAN	145.18	0.761363
sp|Q7L5N1|CSN6_HUMAN	36.163	1.66559
sp|Q7Z406|MYH14_HUMAN	227.87	0.203027
sp|Q7Z478|DHX29_HUMAN	155.23	1.01045
sp|Q7Z4H8|KDEL2_HUMAN	58.572	1.88215
sp|Q7Z6W7|DNJB7_HUMAN	35.433	-1.65333
sp|Q7Z6Z7|HUWE1_HUMAN	481.89	1.00287
sp|Q86TI2|DPP9_HUMAN	98.262	2.1391
sp|Q86UE4|LYRIC_HUMAN	63.836	2.93239	+	Protein LYRIC	NA	NA	NA	NA	NA
sp|Q86UP2|KTN1_HUMAN	156.27	0.931689
sp|Q86V81|THOC4_HUMAN	26.888	1.32216
sp|Q86VI3|IQGA3_HUMAN	184.7	0.111269
sp|Q86VP6|CAND1_HUMAN	136.37	0.49757
sp|Q86X55|CARM1_HUMAN	65.853	0.609094
sp|Q86XP3|DDX42_HUMAN	102.97	0.968433
sp|Q8IVF2|AHNK2_HUMAN	616.62	-0.369917
sp|Q8IVL6|P3H3_HUMAN	81.836	-1.13768
sp|Q8IVM0|CCD50_HUMAN	35.822	-0.0248434
sp|Q8IWE2|NXP20_HUMAN	60.741	1.05066
sp|Q8N163|CCAR2_HUMAN	102.9	0.881508
sp|Q8N1F7|NUP93_HUMAN	93.487	0.254962
sp|Q8N1G4|LRC47_HUMAN	63.472	2.00127
sp|Q8N766|EMC1_HUMAN	111.76	1.69707
sp|Q8N8S7|ENAH_HUMAN	66.509	0.390219
sp|Q8NBJ5|GT251_HUMAN	71.635	2.68866
sp|Q8NBS9|TXND5_HUMAN	47.628	2.16278
sp|Q8NC51|PAIRB_HUMAN	44.965	1.39506
sp|Q8NCA5|FA98A_HUMAN	55.4	0.81876
sp|Q8NE71|ABCF1_HUMAN	95.925	1.02048
sp|Q8NEV1|CSK23_HUMAN;sp|P68400|CSK21_HUMAN	45.219	0
sp|Q8NFQ8|TOIP2_HUMAN	51.263	2.14233
sp|Q8NHH9|ATLA2_HUMAN	66.228	0.319331
sp|Q8TAQ2|SMRC2_HUMAN	132.88	0
sp|Q8TB61|S35B2_HUMAN	47.514	0.81563
sp|Q8TBC4|UBA3_HUMAN	51.852	0
sp|Q8TCJ2|STT3B_HUMAN	93.673	1.04144
sp|Q8TCT9|HM13_HUMAN	41.488	-0.255261
sp|Q8TDI0|CHD5_HUMAN	223.05	0.313551
sp|Q8TDX7|NEK7_HUMAN	34.551	1.27743
sp|Q8TDZ2|MICA1_HUMAN	117.87	1.34424
sp|Q8TED1|GPX8_HUMAN	23.881	0.361161
sp|Q8TEX9|IPO4_HUMAN	118.71	1.81905
sp|Q8TF05|PP4R1_HUMAN	107	0
sp|Q8WUM4|PDC6I_HUMAN	96.022	0.583191
sp|Q8WUP2|FBLI1_HUMAN	40.669	1.4935
sp|Q8WW12|PCNP_HUMAN	18.925	0.739057
sp|Q8WWB7|GLMP_HUMAN	43.864	0.627837
sp|Q8WWI1|LMO7_HUMAN	192.69	1.42009
sp|Q8WWM7|ATX2L_HUMAN	113.37	0.316162
sp|Q8WX93|PALLD_HUMAN	150.56	0.111194
sp|Q8WXF1|PSPC1_HUMAN	58.743	-0.170215
sp|Q8WZ42|TITIN_HUMAN	3816	5.94654	+	Titin	actin binding; structural molecule activity	cell differentiation; cellular component morphogenesis; cellular process; cytoskeleton organization; heart development; muscle contraction; muscle organ development; protein complex assembly	actin cytoskeleton; cytoplasm; protein complex	NA	NA
sp|Q92499|DDX1_HUMAN	82.431	-0.84421
sp|Q92504|S39A7_HUMAN	50.117	0.166453
sp|Q92542|NICA_HUMAN	78.41	-0.838444
sp|Q92598|HS105_HUMAN	96.864	1.72828
sp|Q92616|GCN1_HUMAN	292.75	-0.597393
sp|Q92688|AN32B_HUMAN	28.787	0.773179
sp|Q92734|TFG_HUMAN	43.447	3.11752
sp|Q92841|DDX17_HUMAN	80.272	0
sp|Q92888|ARHG1_HUMAN	102.43	1.70179
sp|Q92890|UFD1_HUMAN	34.5	1.95544
sp|Q92896|GSLG1_HUMAN	134.55	-0.722125
sp|Q92900|RENT1_HUMAN	124.34	0.507703
sp|Q92945|FUBP2_HUMAN	73.114	0.724886
sp|Q92973|TNPO1_HUMAN	102.35	-0.0377769
sp|Q92974|ARHG2_HUMAN	111.54	0.566276
sp|Q93009|UBP7_HUMAN	128.3	0.247443
sp|Q93052|LPP_HUMAN	65.746	1.09201
sp|Q969G5|PRDBP_HUMAN	27.701	1.18985
sp|Q969H8|MYDGF_HUMAN	18.795	1.00857
sp|Q969M3|YIPF5_HUMAN	27.989	1.53619
sp|Q969Q0|RL36L_HUMAN	12.469	3.24044	+	60S ribosomal protein L36a-like	NA	NA	cytosol; organelle; ribosome	ribosomal protein	NA
sp|Q969V3|NCLN_HUMAN	62.974	1.75059
sp|Q969X5|ERGI1_HUMAN	32.592	0.141751
sp|Q96A33|CCD47_HUMAN	55.873	1.19908
sp|Q96A49|SYAP1_HUMAN	39.933	0
sp|Q96AC1|FERM2_HUMAN	77.86	0.568585
sp|Q96AE4|FUBP1_HUMAN	67.56	2.187
sp|Q96AG4|LRC59_HUMAN	34.93	4.12592	+	Leucine-rich repeat-containing protein 59	NA	NA	NA	NA	NA
sp|Q96AY3|FKB10_HUMAN	64.244	3.16926	+	Peptidyl-prolyl cis-trans isomerase FKBP10	NA	NA	NA	NA	NA
sp|Q96C19|EFHD2_HUMAN	26.697	1.28285
sp|Q96CW1|AP2M1_HUMAN	49.654	0.601315
sp|Q96D15|RCN3_HUMAN	37.493	0.979082
sp|Q96DG6|CMBL_HUMAN	28.048	0
sp|Q96FW1|OTUB1_HUMAN	31.284	5.22097	+	Ubiquitin thioesterase	cysteine-type peptidase activity; protein binding	cellular process; cellular protein modification process	intracellular; nucleus	cysteine protease	NA
sp|Q96G03|PGM2_HUMAN	68.283	0.878298
sp|Q96HC4|PDLI5_HUMAN	63.944	1.31073
sp|Q96HE7|ERO1A_HUMAN	54.392	1.76294
sp|Q96HY6|DDRGK_HUMAN	35.61	-1.29619
sp|Q96I24|FUBP3_HUMAN	61.64	2.40806
sp|Q96JB1|DYH8_HUMAN	514.66	0
sp|Q96JJ7|TMX3_HUMAN	51.871	1.9124
sp|Q96KB5|TOPK_HUMAN	36.085	0.935328
sp|Q96KG9|NTKL_HUMAN	89.63	1.30417
sp|Q96KP4|CNDP2_HUMAN	52.878	1.48648
sp|Q96M27|PRRC1_HUMAN	46.701	3.58585	+	Protein PRRC1	NA	NA	NA	NA	NA
sp|Q96P70|IPO9_HUMAN	115.96	0.293956
sp|Q96PK6|RBM14_HUMAN	69.491	0
sp|Q96QK1|VPS35_HUMAN	91.706	1.10328
sp|Q96TA1|NIBL1_HUMAN	84.137	0.522852
sp|Q99426|TBCB_HUMAN	27.325	2.05806
sp|Q99439|CNN2_HUMAN	33.697	1.80676
sp|Q99460|PSMD1_HUMAN	105.84	0.951836
sp|Q99497|PARK7_HUMAN	19.891	0.574915
sp|Q99536|VAT1_HUMAN	41.92	0.701706
sp|Q99613|EIF3C_HUMAN;sp|B5ME19|EIFCL_HUMAN	105.34	0.966603
sp|Q99623|PHB2_HUMAN	33.296	3.9265	+	Prohibitin-2	NA	DNA replication; cell cycle	NA	NA	NA
sp|Q99685|MGLL_HUMAN	33.261	0.772593
sp|Q99715|COCA1_HUMAN	333.14	1.64496
sp|Q99729|ROAA_HUMAN	36.224	1.30609
sp|Q99733|NP1L4_HUMAN	42.823	1.0619
sp|Q99798|ACON_HUMAN	85.424	0.323936
sp|Q99805|TM9S2_HUMAN	75.775	1.00132
sp|Q99829|CPNE1_HUMAN	59.058	0.596723
sp|Q99832|TCPH_HUMAN	59.366	1.75329
sp|Q99848|EBP2_HUMAN	34.852	0
sp|Q99873|ANM1_HUMAN	41.515	0
sp|Q99878|H2A1J_HUMAN;sp|Q96KK5|H2A1H_HUMAN;sp|Q9BTM1|H2AJ_HUMAN;sp|Q16777|H2A2C_HUMAN;sp|Q6FI13|H2A2A_HUMAN;sp|P20671|H2A1D_HUMAN;sp|P0C0S8|H2A1_HUMAN	13.936	0.934438
sp|Q99880|H2B1L_HUMAN;sp|Q99879|H2B1M_HUMAN;sp|Q99877|H2B1N_HUMAN;sp|Q93079|H2B1H_HUMAN;sp|Q5QNW6|H2B2F_HUMAN;sp|P62807|H2B1C_HUMAN;sp|P58876|H2B1D_HUMAN;sp|P57053|H2BFS_HUMAN;sp|O60814|H2B1K_HUMAN	13.952	0.253093
sp|Q99961|SH3G1_HUMAN	41.489	1.68224
sp|Q9BQE3|TBA1C_HUMAN	49.895	1.42097
sp|Q9BQE5|APOL2_HUMAN	37.092	-0.348349
sp|Q9BQG0|MBB1A_HUMAN	148.85	0.811663
sp|Q9BR76|COR1B_HUMAN	54.234	1.10357
sp|Q9BRF8|CPPED_HUMAN	35.548	1.34647
sp|Q9BRR6|ADPGK_HUMAN	54.088	0
sp|Q9BS26|ERP44_HUMAN	46.971	2.38689
sp|Q9BSJ8|ESYT1_HUMAN	122.85	-0.464484
sp|Q9BT78|CSN4_HUMAN	46.268	1.13992
sp|Q9BTV4|TMM43_HUMAN	44.875	1.93783
sp|Q9BU23|LMF2_HUMAN	79.697	1.14459
sp|Q9BUF5|TBB6_HUMAN	49.857	2.14723
sp|Q9BUJ2|HNRL1_HUMAN	95.737	0.810335
sp|Q9BUN8|DERL1_HUMAN	28.8	1.19963
sp|Q9BVC6|TM109_HUMAN	26.21	1.05924
sp|Q9BVK6|TMED9_HUMAN	27.277	0.495921
sp|Q9BWD1|THIC_HUMAN	41.35	0.503416
sp|Q9BWM7|SFXN3_HUMAN	35.978	4.74649	+	Sideroflexin-3	cation transmembrane transporter activity	NA	NA	cation transporter; transfer/carrier protein	NA
sp|Q9BXF6|RFIP5_HUMAN	70.414	-0.205931
sp|Q9BXJ9|NAA15_HUMAN	101.27	0.451248
sp|Q9BXP5|SRRT_HUMAN	100.67	0.790472
sp|Q9BY44|EIF2A_HUMAN	64.989	0
sp|Q9BYX2|TBD2A_HUMAN	105.41	0.564486
sp|Q9BZF9|UACA_HUMAN	162.5	0.367407
sp|Q9BZZ5|API5_HUMAN	59.004	0.974028
sp|Q9C0C2|TB182_HUMAN	181.79	-0.512879
sp|Q9H0D6|XRN2_HUMAN	108.58	1.37801
sp|Q9H0U4|RAB1B_HUMAN;sp|Q92928|RAB1C_HUMAN	22.171	-0.351181
sp|Q9H223|EHD4_HUMAN	61.174	2.08148
sp|Q9H299|SH3L3_HUMAN	10.438	-0.724072
sp|Q9H2D6|TARA_HUMAN	261.37	1.354
sp|Q9H2M9|RBGPR_HUMAN	155.98	1.37915
sp|Q9H3N1|TMX1_HUMAN	31.791	0.764654
sp|Q9H3P7|GCP60_HUMAN	60.593	2.015
sp|Q9H3U1|UN45A_HUMAN	103.08	0.560612
sp|Q9H4A4|AMPB_HUMAN	72.595	1.41347
sp|Q9H4M9|EHD1_HUMAN	60.626	2.01823
sp|Q9H6Z4|RANB3_HUMAN	60.209	2.78402
sp|Q9H788|SH24A_HUMAN	52.726	0.521282
sp|Q9H8Y8|GORS2_HUMAN	47.145	1.10085
sp|Q9H993|ARMT1_HUMAN	51.172	-0.982818
sp|Q9H9B4|SFXN1_HUMAN	35.619	2.66878
sp|Q9HB07|MYG1_HUMAN	42.449	1.09893
sp|Q9HB71|CYBP_HUMAN	26.21	2.53414
sp|Q9HBL0|TENS1_HUMAN	185.7	-1.46798
sp|Q9HC38|GLOD4_HUMAN	34.793	2.16699
sp|Q9HD45|TM9S3_HUMAN	67.887	0.939098
sp|Q9HDC9|APMAP_HUMAN	46.48	2.12419
sp|Q9NP72|RAB18_HUMAN	22.977	0.24553
sp|Q9NP79|VTA1_HUMAN	33.879	0.261705
sp|Q9NPQ8|RIC8A_HUMAN	59.709	2.4614
sp|Q9NQC3|RTN4_HUMAN	129.93	2.22458
sp|Q9NR12|PDLI7_HUMAN	49.844	1.28649
sp|Q9NR30|DDX21_HUMAN	87.343	0.524897
sp|Q9NR45|SIAS_HUMAN	40.307	1.05956
sp|Q9NSD9|SYFB_HUMAN	66.115	2.5009
sp|Q9NSE4|SYIM_HUMAN	113.79	-0.0228757
sp|Q9NTJ5|SAC1_HUMAN	66.966	0.309232
sp|Q9NTK5|OLA1_HUMAN	44.743	-1.07057
sp|Q9NUU7|DD19A_HUMAN;sp|Q9UMR2|DD19B_HUMAN	53.974	3.40797	+	NA	NA	NA	NA	NA	NA
				ATP-dependent RNA helicase DDX19B	NA	NA	NA	NA	NA
sp|Q9NVA2|SEP11_HUMAN	49.398	1.71821
sp|Q9NVD7|PARVA_HUMAN	42.243	1.60404
sp|Q9NVI7|ATD3A_HUMAN	71.368	0.875088
sp|Q9NX63|MIC19_HUMAN	26.152	0.554215
sp|Q9NY15|STAB1_HUMAN	275.48	0.553963
sp|Q9NY33|DPP3_HUMAN	82.588	2.01059
sp|Q9NYF8|BCLF1_HUMAN	106.12	0.20376
sp|Q9NYL4|FKB11_HUMAN	22.18	1.52013
sp|Q9NYL9|TMOD3_HUMAN	39.594	1.04277
sp|Q9NYU2|UGGG1_HUMAN	177.19	1.08852
sp|Q9NZ01|TECR_HUMAN	36.034	0.323943
sp|Q9NZM1|MYOF_HUMAN	234.71	0.445695
sp|Q9NZN3|EHD3_HUMAN	60.886	2.79451	+	EH domain-containing protein 3	calcium ion binding; protein binding; small GTPase regulator activity	endocytosis; intracellular protein transport; neurotransmitter secretion; synaptic transmission	NA	G-protein modulator; calcium-binding protein; membrane traffic protein	NA
sp|Q9NZN4|EHD2_HUMAN	61.161	2.2282
sp|Q9P0K7|RAI14_HUMAN	110.04	0.542814
sp|Q9P0L0|VAPA_HUMAN	27.893	1.40275
sp|Q9P2E9|RRBP1_HUMAN	152.47	0.137137
sp|Q9P2J5|SYLC_HUMAN	134.46	0.343153
sp|Q9UBB4|ATX10_HUMAN	53.488	-0.667251
sp|Q9UBG0|MRC2_HUMAN	166.67	-0.454588
sp|Q9UBQ5|EIF3K_HUMAN	25.059	-0.0619187
sp|Q9UBQ7|GRHPR_HUMAN	35.668	4.45139	+	Glyoxylate reductase/hydroxypyruvate reductase	oxidoreductase activity; transcription cofactor activity	RNA metabolic process; biosynthetic process; cellular process; nitrogen compound metabolic process; regulation of nucleobase-containing compound metabolic process	cytosol; nucleus	dehydrogenase	NA
sp|Q9UBT2|SAE2_HUMAN	71.223	1.91718
sp|Q9UDY2|ZO2_HUMAN	133.96	0.824069
sp|Q9UDY4|DNJB4_HUMAN	37.806	-0.215149
sp|Q9UFN0|NPS3A_HUMAN	28.466	0
sp|Q9UGI8|TES_HUMAN	47.996	2.48827
sp|Q9UH65|SWP70_HUMAN	68.997	1.12967
sp|Q9UH99|SUN2_HUMAN	80.31	-0.0684482
sp|Q9UHB6|LIMA1_HUMAN	85.225	0.891355
sp|Q9UHB9|SRP68_HUMAN	70.729	2.46978
sp|Q9UHC7|MKRN1_HUMAN	53.349	0.355551
sp|Q9UHD8|SEPT9_HUMAN	65.401	1.99
sp|Q9UHG3|PCYOX_HUMAN	56.639	0.798735
sp|Q9UHL4|DPP2_HUMAN	54.341	1.86599
sp|Q9UHX1|PUF60_HUMAN	59.875	1.46016
sp|Q9UIJ7|KAD3_HUMAN	25.565	0
sp|Q9UJ70|NAGK_HUMAN	37.375	2.12224
sp|Q9UJU6|DBNL_HUMAN	48.207	1.5155
sp|Q9UJZ1|STML2_HUMAN	38.534	0.831379
sp|Q9UK76|HN1_HUMAN	16.014	-0.618362
sp|Q9UKM9|RALY_HUMAN	32.463	0.0250146
sp|Q9UL25|RAB21_HUMAN	24.347	0.67386
sp|Q9UL46|PSME2_HUMAN	27.401	1.05955
sp|Q9ULV4|COR1C_HUMAN	53.248	0.820827
sp|Q9UMS4|PRP19_HUMAN	55.18	1.18464
sp|Q9UMS6|SYNP2_HUMAN	117.51	0
sp|Q9UMX0|UBQL1_HUMAN;sp|Q9NRR5|UBQL4_HUMAN	62.518	0
sp|Q9UMY4|SNX12_HUMAN	19.73	0.867042
sp|Q9UN86|G3BP2_HUMAN	54.12	4.04825	+	Ras GTPase-activating protein-binding protein 2	mRNA binding	NA	cytosol; ribonucleoprotein complex	RNA binding protein; signaling molecule	NA
sp|Q9UNE7|CHIP_HUMAN	34.856	1.50015
sp|Q9UNM6|PSD13_HUMAN	42.945	0.295477
sp|Q9UNZ2|NSF1C_HUMAN	40.572	1.03908
sp|Q9UPV0|CE164_HUMAN	164.31	1.18869
sp|Q9UQ80|PA2G4_HUMAN	43.786	0.711543
sp|Q9Y230|RUVB2_HUMAN	51.156	1.76148
sp|Q9Y262|EIF3L_HUMAN	66.726	2.94182	+	Eukaryotic translation initiation factor 3 subunit L	translation initiation factor activity	biosynthetic process; cellular process	cytoplasm; protein complex	translation initiation factor	NA
sp|Q9Y263|PLAP_HUMAN	87.156	1.38306
sp|Q9Y265|RUVB1_HUMAN	50.227	1.2367
sp|Q9Y266|NUDC_HUMAN	38.242	-0.772261
sp|Q9Y285|SYFA_HUMAN	57.563	2.03049
sp|Q9Y2D5|AKAP2_HUMAN	94.659	1.10403
sp|Q9Y2Q3|GSTK1_HUMAN	25.497	2.94098
sp|Q9Y2W1|TR150_HUMAN	108.66	0.914852
sp|Q9Y2Z0|SGT1_HUMAN	41.024	1.15456
sp|Q9Y305|ACOT9_HUMAN	49.901	-0.0446234
sp|Q9Y371|SHLB1_HUMAN	40.796	0.542915
sp|Q9Y383|LC7L2_HUMAN;sp|Q9NQ29|LUC7L_HUMAN	46.513	0.695648
sp|Q9Y3A5|SBDS_HUMAN	28.763	1.72155
sp|Q9Y3B8|ORN_HUMAN	26.832	1.51909
sp|Q9Y3F4|STRAP_HUMAN	38.438	0.43639
sp|Q9Y3I0|RTCB_HUMAN	55.21	1.63177
sp|Q9Y467|SALL2_HUMAN	105.31	2.94252
sp|Q9Y490|TLN1_HUMAN	269.76	1.02596
sp|Q9Y4E8|UBP15_HUMAN;sp|Q13107|UBP4_HUMAN	112.42	1.1889
sp|Q9Y4G6|TLN2_HUMAN	271.61	1.64386
sp|Q9Y4L1|HYOU1_HUMAN	111.33	0.824411
sp|Q9Y520|PRC2C_HUMAN	316.91	0.594379
sp|Q9Y570|PPME1_HUMAN	42.315	0
sp|Q9Y5B9|SP16H_HUMAN	119.91	1.27485
sp|Q9Y5P6|GMPPB_HUMAN	39.834	0.82188
sp|Q9Y5X1|SNX9_HUMAN	66.591	0.996155
sp|Q9Y5X3|SNX5_HUMAN	46.816	3.00607	+	Sorting nexin-5	NA	NA	NA	NA	NA
sp|Q9Y617|SERC_HUMAN	40.422	0.508081
sp|Q9Y639|NPTN_HUMAN	44.387	2.1217
sp|Q9Y678|COPG1_HUMAN	97.717	0.958853
sp|Q9Y696|CLIC4_HUMAN	28.772	0.395148
sp|Q9Y6C9|MTCH2_HUMAN	33.331	0.762168
sp|Q9Y6E0|STK24_HUMAN	49.307	0
sp|Q9Y6E2|BZW2_HUMAN	48.162	0.630456
sp|Q9Y6G9|DC1L1_HUMAN	56.578	1.97217
sp|Q9Y6M1|IF2B2_HUMAN	66.121	1.35722
sp|Q9Y6N5|SQRD_HUMAN	49.96	0.476897
sp|Q9Y6Y8|S23IP_HUMAN	111.08	1.04017
